# Supplementary material for: Identification of cuproptosis-related genes in chronic apical periodontitis based on bulk and single-cell RNA sequencing analyses and experimental validation
Source: Front Immunol. 2025 Aug 20;16:1559220. doi: 10.3389/fimmu.2025.1559220 (PMC12404934; doi:10.3389/fimmu.2025.1559220)
Supplement: Supplementary file 1 [file Table1.xlsx]

## Sheet: DiffExpr
	logFC	PValue	FDR	stat	Control_1	Control_2	Control_3	Control_4	Control_5	Control_6	Control_7	Control_8	Control_9	Control_10	Case_1	Case_2	Case_3	Case_4	Case_5	Case_6	Case_7	Case_8	Case_9	Case_10
ENSG00000125998.8_5	-12.9973	2.15949995198856e-215	4.40192470213349e-211	down-regulated	66.0582575695189	92.0377	97.0833521936871	83.4697168140546	109.92612557354	94.7397318669284	87.4806171652359	90.1010387068128	116.559025110387	141.620745191183	0	0	0	0.128080756806189	0	0	0	0	0	0
ENSG00000252010.1	12.9856633100584	3.98133857296364e-198	4.05778027356455e-194	up-regulated	0	0.171191588009903	0	0.95934895977042	0.589885821207674	0	0	0	0.31149009943619	0.578056514926633	2291.76929831341	3526.94558533534	2634.34777875148	4398.58972352019	1592.4595667487	2178.25545908665	1961.01188380536	1833.97843416281	2998.77667330899	3363.49820729674
ENSG00000147604.14_5	-7.94545	1.05790335253342e-175	5.70113589036431e-172	down-regulated	889.580521467217	762.789391042508	957.741779287948	994.730602161384	1277.44362583353	744.895948815607	1499.63689963991	982.656832357824	977.334104791875	1049.8953593305	3.84649316683303	5.69188326183413	4.19848513928808	8.11775836637628	4.35544496888532	3.68652505952854	5.61285179186957	3.39895027395361	5.32884164265637	7.73880973740301
ENSG00000181722.16_7	8.08780546141103	1.11874723123319e-175	5.70113589036431e-172	up-regulated	0.0530284533899478	0.0459561755463332	0.0473741787145198	0.0481841683860595	0.107272157998233	0.0242272909582629	0.0299639523055378	0.0556759767855443	0.0782243585557	0.108458143802123	12.1108053869131	21.0278121899415	17.1300531729805	28.921042372679	21.6191329330819	15.1881778855012	19.5046427255426	16.5564454703595	22.7519067122452	19.2929126144917
ENSG00000212232.1	10.3636695126303	9.56546582962515e-174	3.89964910942158e-170	up-regulated	3.8509128602531	2.79107297919943	4.83311743456451	4.69230934247203	3.8927486260287	0.81452765550818	0.575654664184509	2.26362099081692	1.81373981950187	5.38543791121522	3695.55482737503	6158.62120389747	6447.15274671249	5185.77475387919	3598.92760898123	3452.26739118888	4911.93405583502	3514.0413117109	4477.23878520654	7466.62194464987
ENSG00000276966.2_4	9.0444666167256	4.40709727513436e-169	1.49723784760564e-165	up-regulated	0.318247748893367	0.317746323407756	0.210084153327344	0.498577589852441	0.218975772230421	0.519281921601718	0.122331455199936	0.0555044410349812	0.0578152437420233	0.0357640883478482	126.048498338625	229.637759101373	171.436556359257	239.656753385285	132.217557530995	95.2744842217094	151.207976370185	112.438795104035	143.201420336616	186.351490122016
ENSG00000074211.14_5	-10.8981	4.57040049400955e-162	1.33090062385558e-158	down-regulated	21.2934548623149	38.1582869305046	43.4827168085715	57.2418511160696	62.4278822408303	25.7844182146758	30.774230372252	35.6145229643986	54.7119089902069	53.8398603947426	0	0.0400204288655702	0	0.0433363141489231	0	0.0354246482337785	0.132086093756818	0	0	0
ENSG00000252835.1	8.90039777129005	1.73604996243269e-156	4.42345530427851e-153	up-regulated	0.97273258500398	2.37943991392182	0	5.33370414468043	2.73299617883268	0	1.63585318239483	0.296888862658335	1.85549498081414	3.44338700977879	594.170527209666	1636.8533914406	916.052278759508	1769.55452159138	890.966586598191	766.213733595537	901.138369462543	666.417386221886	1273.17144570229	1743.02174095773
ENSG00000238741.1	11.090405774086	1.08789187427472e-154	2.46395421835733e-151	up-regulated	0.204863377750838	0.572713676251312	0.47332596363297	0.962837501442312	0.9867181009292	1.16995790518448	0.27561647557925	4.25180837855543	0.781556976767169	1.77270664577501	2468.24970614572	4007.2877456709	3713.92847173261	4360.22021345514	2580.22994136834	2275.25623901266	3188.39139449838	2177.83876360085	2603.98691269897	3446.28293370843
ENSG00000263740.1	13.3850201996358	1.25960812744349e-154	2.5675852069808e-151	up-regulated	0.114974344656083	0.160710470376644	0	0	0	0.164152257104965	0	0	0.29241927702173	0	1465.98489572667	1366.73194898397	2094.65950565716	1375.04886614129	803.729592950872	1610.4095693716	1189.77964159601	1073.98591404995	1296.86605283015	1712.46547833495
ENSG00000134760.6_4	-16.7461	4.05965755368154e-145	7.52291450674951e-142	down-regulated	490.953506351588	680.107941527927	2742.56439019175	2268.59963949084	1785.22285844995	995.282027573497	716.648660818696	970.077536472437	2432.11065435269	1070.55378960015	0	0	0	0.16459364084299	0	0	0	0	0	0
ENSG00000264063.1	12.0413703566418	1.45435773710699e-128	2.47046900943241e-125	up-regulated	0.554138644735874	1.54914355051584	1.7070772458894	0	0	0	5.96415979941983	2.02955173325452	0	6.97458352436069	4783.3439615652	8799.31924972231	10726.5452963878	10479.8929729858	9717.41720491417	18460.4253226818	12979.6024039486	7108.54231474807	12707.3217613918	5366.42052282209
ENSG00000168298.7_4	9.28304703640656	4.39401528016773e-127	6.889815959303e-124	up-regulated	0.558363335801204	0.480293553145954	1.05851803811185	0.403731099715328	0.137915	0.797191774657148	1.38683766619292	0.41949226845752	0.436956886629675	0.473022103701082	376.410322425066	690.127836032903	787.527677038472	468.292541084477	491.232762453219	302.276317778116	407.918949041663	445.666840042179	474.415870003454	393.823799215998
ENSG00000188373.5_4	-12.0886	1.06497882081959e-125	1.55060916311332e-122	down-regulated	651.301650545465	1114.95898492606	882.090265826403	702.935565219651	494.016862531886	1058.87040208721	761.803938501046	368.356669408025	1042.2843842167	499.387577629782	0	0	0	0.491985355537956	0	0	0.749768699470518	0	0.871992268798315	0
ENSG00000185069.2_4	-19.8086	2.56743629535933e-125	3.48897476297364e-122	down-regulated	3224.23850396721	2543.89156418459	13740.0332268592	11844.3384806973	12218.3616940951	17063.0709945708	26640.5997434511	8731.06521550538	25697.9472445578	10111.5355303395	0	0	0	0	0	0	0.122293233899402	0	0	0
ENSG00000207008.1	10.6415456518659	8.33847175910934e-118	1.06232130211053e-114	up-regulated	0.274816726251124	1.53654888750352	0.846599284546776	0.861074188281743	0	0	0	0	0.349476696928409	0	703.626798810921	816.705676831882	1007.3506601922	1148.3658176825	445.171623725245	849.699068598652	651.247263655947	505.956546115199	1286.72029908044	1528.88680177962
ENSG00000124575.7_4	10.2572034683366	5.76008669717797e-116	6.90668277854563e-113	up-regulated	0.0871197353837327	0	0.402571051543506	0.1364846973694	0.139869833894603	0.497533645245976	0.234416074590599	0.0531798349349337	0	0.137064946838274	187.049184465933	310.105306954466	436.885042574804	223.342965363574	271.829438336762	173.162162912133	185.32861941648	285.308	324.005245882261	142.965676941898
ENSG00000202538.1	11.2779653363124	6.50993526186943e-115	7.37214002099703e-112	up-regulated	0	0	0	0	0.384890039369546	0	1.93517950938622	0	0	0	775.144367662705	1528.56750804316	1241.47190462076	1088.12505762065	570.783379898469	604.74698316947	653.654733208606	396.619529972646	946.436289618597	1598.33471628126
ENSG00000240869.2	13.5945867729817	9.44064780883694e-115	1.01283244702806e-111	up-regulated	0	0	0	0	0	0	0	0	0	0	570.261853398327	399.250316348086	684.396649589729	407.210028801937	311.229882752188	592.245654514488	341.517	303.601268871569	439.369068663646	516.940966870266
ENSG00000279166.1_1	11.1977288607888	1.50625529762312e-113	1.53517539933748e-110	up-regulated	0.0258626299379406	0	0	0.0405172628763023	0	0	0.0347947348665464	0	0.0328887786703858	0	18.6354584785085	89.4777177257371	33.7852512276122	54.3461252530929	51.7354882493838	25.0046248299316	52.8875195384928	36.7534253394109	40.1803629597387	163.484364629639
ENSG00000177954.14_7	-6.26681	9.84398618863624e-113	9.55522926043624e-110	down-regulated	874.424851894092	674.077868688613	733.277687901358	923.02211021049	977.695581329264	748.652137112398	1553.6404209014	879.584951254127	823.542856185425	1015.46085846063	10.3431966062006	16.7726084540144	15.1302751490496	20.9261280845303	18.2315409841777	10.650758197276	11.4325139729576	12.8328557886989	16.4452822094624	16.4541118652399
ENSG00000266037.1	10.4703179912659	2.73003487882369e-112	2.52950140772464e-109	up-regulated	0	0	0.175305912456656	0.178303241007836	0.365451148492297	0.649976613991376	0	0.277895972454603	0.289465546950803	0.537183832053033	494.549121449961	516.182	722.530000714692	437.320316033739	253.655175744742	545.158857287857	347.809368921046	256.852492293086	319.730498559382	505.870246903833
ENSG00000156508.18_7	-5.27426	8.02842959849962e-107	7.1152829972094e-104	down-regulated	2970.86178859289	3026.72481940602	3714.52882889847	3768.82899225278	5004.95812688027	2697.56861848267	4152.80366494098	4156.1340089617	4001.21335275932	4108.61197291652	93.2361515046328	154.342315134383	113.464086752765	215.030135755309	111.710718602758	64.4300059271275	132.378895858515	76.1760080921578	110.524303233283	140.505504836142
ENSG00000208892.1	10.1836505900824	4.91452214286687e-106	4.1740674733416e-103	up-regulated	0	1.04225466817794	0.382837176467843	0	1.19712122539204	0	0	0	0	0	394.548	509.880862497516	511.744221491885	438.717088182836	410.724865632016	358.622989246784	352.487766341149	297.330048091485	523.676	541.39152154521
ENSG00000251791.1	7.68480592408316	9.55577896051832e-106	7.79139993324821e-103	up-regulated	1.91334664125783	1.60467888534566	1.96474928300478	3.39718137301344	5.52934482973533	1.27481262310195	0	1.71299272077205	1.94651926289182	4.61572673805568	552.402037544108	620.947006926093	665.530821158056	756.636345847148	348.076067855375	565.916375175929	336.122722630557	451.282796396742	620.307330459783	617.644626211599
ENSG00000111405.9_5	-8.52036	2.99657658836676e-105	2.34931604527954e-102	down-regulated	109.141939490438	101.887558747878	150.67808195786	73.1185052187127	191.837298569979	182.360473986572	112.885471380863	47.0440849315562	111.066277202325	58.699815806906	0.184602135666279	0.699573230225701	0.393618232283056	0.454521745037866	0.685872842944567	0.3715422792358	0.23089181674624	0.428199222642533	0.13426532694263	0.185701721422245
ENSG00000188508.11_5	-14.5472	5.5715500806473e-105	4.20631395718202e-102	down-regulated	1592.34631816479	1210.81505199203	1451.62127113029	1330.39088531363	705.667646386923	1829.74734689926	1926.46534628533	383.769503158471	1854.03996583927	642.921277143181	0	0.56706707527221	0	0	0	0	0	0	0	0
ENSG00000169550.14_7	-11.4845	4.10817915959771e-104	2.99075442818714e-101	down-regulated	43.8951341616843	81.4177074756126	119.69195666934	86.8674302249125	61.9250195959512	100.261837263502	44.8047736478997	41.750751569447	123.372483738497	31.1496236083632	0	0	0	0.339465780584456	0	0	0	0	0	0
ENSG00000248483.7_5	7.63756110303006	1.55364175759715e-103	1.06601734622158e-100	up-regulated	0	0.0225504728747086	0.0186371039254123	0.0505486816173031	0.0582777067127973	0.0115167076933205	0.0217046741298538	0.0295436477099453	0.061547262220061	0.0317272398122242	2.74388905231156	9.92871456384615	5.69338644600351	8.71731598823368	8.1118928303537	7.08625685586503	7.12217642126198	6.7410722568754	7.85401698972829	12.0500497641223
ENSG00000105640.13_4	-5.79131	1.56890308019267e-103	1.06601734622158e-100	down-regulated	308.422020477813	310.357	333.114156850747	299.755874411239	410.043093783221	328.886119802237	586.588477151964	348.901615514345	309.895284395161	322.071311635195	5.73410805002102	10.4090007630198	7.32084273516833	11.3876369869006	6.83850372208143	7.02898851888351	6.81778652073643	5.17250073002711	10.2976470334757	10.1122641654749
ENSG00000229117.9_4	-5.88891	2.19810649412769e-102	1.44536137988061e-99	down-regulated	684.774329606703	789.926192651212	880.373476672389	970.845215860896	1157.87985092793	903.931071082676	1571.69673320738	921.59233253509	940.368931220458	1008.04291447383	14.9525230763301	21.3126121079067	19.2722840223806	25.6427385219467	14.9251625597802	17.3679249194395	18.4227913746253	17.6006111884557	32.1389749792881	21.1031235103241
ENSG00000158055.16_3	-9.45799	1.33484686460075e-101	8.50297452750678e-99	down-regulated	86.6052715942452	112.332544443321	160.864162006529	81.4885992417867	146.78474059175	98.0540072507074	65.4259166114461	53.6108299198302	123.320884658065	103.421	0.0633225507618388	0.0959875382214931	0.0675098107737713	0.519702840356996	0.188215451600358	0	0.792009189581533	0.0734408269820323	0	0
ENSG00000122026.10_3	-5.69822	7.66516865534592e-101	4.73475145062337e-98	down-regulated	438.064215788252	334.334659456972	437.501354682501	477.758341367074	537.675811413848	392.201856875762	786.025344770226	377.554979141862	404.760678228061	470.567	6.70686892139788	11.333272965467	11.253035955034	16.2427357264087	11.1113230364515	9.8842801729467	9.62631000320641	8.54365974541753	13.4346518958922	14.8208799836563
ENSG00000235655.3_5	-12.8819	2.70562395024961e-99	1.62210113534965e-96	down-regulated	181.513438746609	198.307335891764	237.02	206.412681878545	129.401716885849	213.944309632366	70.1514343317404	171.897929121846	193.592233624773	228.510944265596	0	0	0	0	0	0	0	0	0	0
ENSG00000196205.8_3	-4.87212	1.51715571357917e-98	8.83591487588511e-96	down-regulated	55.9480557229044	66.3661350217571	76.4307274177386	76.6318832141451	89.1598191847545	59.1011942870052	65.1865705362975	89.3981740069915	77.2441625418265	108.047044370995	2.3143047440063	4.85742553030148	1.51836320271607	5.25988663048139	3.70400962526694	2.14980942996265	4.67593330393331	2.27116682722332	1.81273	3.93984451302529
ENSG00000189001.11_7	-15.3066	2.04641976645874e-98	1.15872834776375e-95	down-regulated	3556.20233100869	2307.2964322215	2121.69674020634	1210.23001625777	817.34888289483	2290.19922680367	1746.86929605481	335.335222918252	2654.61179210774	954.10177928948	0	0	0	0	0.185040618957552	0	0	0.144404042983301	0.18111621897246	0
ENSG00000197061.5_4	8.9022436842059	2.60300432501721e-95	1.43404432867975e-92	up-regulated	0.333851430408773	0.233327794028312	0.514230676539523	0.261511420144826	0.535995017788701	0	0.673729162527055	0.203790379800042	0.212274734430589	0.262623206781483	210.030737998502	291.535484142724	268.833234500151	329.721296609604	121.589505381382	79.4650957276153	200.840819219279	129.584979194482	171.41107283878	226.022379632088
ENSG00000197714.9_4	5.70042736485141	5.93233643666975e-95	3.18223015592306e-92	up-regulated	0.624564754641132	1.43929167327577	2.35303868562608	1.19002387818713	2.01901494060295	0.68685730950437	1.40801824977564	0.649152501947326	1.81387568016251	2.82836341236013	64.1493804227853	87.0394864374746	86.7562594238048	146.950682038023	90.3816003023604	63.6236234992791	111.664990016649	73.8985256191039	112.534358060367	92.6669673210697
ENSG00000167754.13_5	-14.1546	1.0898804149989e-94	5.69644163572757e-92	down-regulated	196.332361049399	90.3245344214865	148.38611470916	60.5807104280143	109.392594782992	134.943284517671	111.862273019578	57.2952399469583	46.9903449098639	93.3646948464442	0	0	0	0	0	0	0	0	0	0
ENSG00000163472.19_6	-6.31167	3.04856646818937e-94	1.5535494721893e-91	down-regulated	150.037424383964	185.068495574125	264.158661887288	204.052004984921	238.34188745334	263.01479470393	212.879638935649	117.773128849927	246.330932032693	189.747432328437	1.87576348834913	2.59612733240552	1.39116522992917	4.28377750204553	2.54528497831256	2.40742731459977	8.87444729625601	2.08090417085303	2.72857079492877	4.75836162236662
ENSG00000170899.11_6	-4.52758	7.88198094385813e-94	3.82895392724109e-91	down-regulated	122.741050434121	195.517252669983	224.17312392795	251.522393374158	298.67595290692	214.796002055891	234.266789151378	245.935753193221	164.965808996693	219.761624444816	6.8262372784621	12.4884310199168	11.6693005376757	19.5119846502619	11.8940340356875	7.5800991228764	16.7814722001909	7.78049808367238	10.4433629051107	11.8394790978152
ENSG00000196262.14_4	-4.71016	7.88932814678797e-94	3.82895392724109e-91	down-regulated	490.661887937584	510.697262102727	491.089570927887	513.740719011902	563.401119088885	493.997698775317	645.118855361822	448.868428452545	454.646788438985	525.440329276908	13.6134911590468	31.3769011588627	16.5360955500673	38.0062017378853	23.9631776654249	16.7690309567002	35.8686165399902	15.7887835661146	23.4549590126623	40.1857351951916
ENSG00000225151.10_6	-9.61902	8.81794998900136e-94	4.18011843199544e-91	down-regulated	9.20884849712745	16.861552903753	17.3941272739343	16.0861447468841	18.5278155716696	16.2211152489921	26.175714456411	34.2734785136549	16.6082845246077	18.7080963817599	0	0	0	0	0	0.0675050366953345	0.125851307642559	0.0583492226581559	0	0
ENSG00000124529.3	9.87498065048522	1.23710532374053e-93	5.73117157252887e-91	up-regulated	0	0.264699598267413	0.583370935570047	0	0	0	0.254771532048046	0	0	0	97.6630617989419	261.436982778649	230.395666818857	163.719496464732	129.702589146953	100.372615066155	168.934229029859	89.1688898025121	142.065126985944	158.863921380062
ENSG00000176153.12_4	-10.6316	8.71371834462332e-93	3.94712077192893e-90	down-regulated	50.7600610055554	55.8223905623006	118.059936319367	42.1104913906324	97.0261828398693	61.7827920794007	100.995327410639	54.0139672091099	37.1070113652564	64.7824349936991	0.164959680270167	0	0	0.270772460519556	0	0	0	0	0	0
ENSG00000223573.7_6	-6.24174	3.72199088729527e-91	1.64932744014406e-88	down-regulated	23.2930909387598	43.0883313199981	39.9692730636105	57.8104679546279	36.9802071739079	41.9407719696367	44.7887663058599	69.388001596322	42.0150843042174	55.0063387511536	0.279153940759743	1.10020487193816	0.297613243476605	0.916432418872915	0.912711077386924	0.824036985534716	1.18711966697607	0.518015677335446	0.0812140011016719	1.68490035569043
ENSG00000165272.16_8	-7.34428	2.26602302684042e-89	9.82779008066281e-87	down-regulated	1672.41460556274	2101.00877794139	3131.03417652719	1771.56311994594	3903.50731259953	3415.10802952936	3473.05589603202	1303.96107598368	2808.05018202676	3781.05356519572	21.8308354882583	11.073684287504	11.1391187776723	29.2808185664551	18.4313423945229	17.6664460942711	41.1168673176657	13.9895819202359	25.0836319507039	11.9631205147075
ENSG00000168028.14_5	-4.67578	9.6142447358196e-89	4.08284926447806e-86	down-regulated	440.36585814112	389.23212553548	553.277971954079	520.998786051615	620.024474625837	379.666155508982	640.210748896344	401.442806065739	459.27219043424	519.227545172703	15.6879230135061	29.1503521037347	22.7949665239685	35.9266359013327	17.9561826110751	21.983345903712	24.6854007730508	17.1675682965903	27.9733513705062	24.9447435894801
ENSG00000163207.7_4	-12.1536	2.93422853940407e-88	1.22063907239209e-85	down-regulated	225.307828961698	476.155401250526	475.391266048636	214.432680909041	369.017438847274	367.696784295048	285.666487121398	53.521253429107	295.566181313805	337.028437292002	0	0	0	0.943048137357839	0	0	0	0	0	0
ENSG00000223336.1	12.0159698142831	4.09351766727985e-88	1.66884528259665e-85	up-regulated	0	0	0	0	0	0	0	0	0	0	231.657220047613	374.831336754931	263.625811071577	333.255343461763	203.086948795886	118.744912443762	232.773585052722	135.846203383343	289.650589813335	536.770825770998
ENSG00000145425.10_6	-5.48334	1.1283130514655e-87	4.50971240021035e-85	down-regulated	865.550466568051	717.727039790025	956.961298912438	1048.78552884628	1305.08615836278	717.921192387436	1617.79436773244	491.373464578657	978.809274541737	1071.43789175888	19.7385833561169	35.6747368753596	24.5125754154273	43.6151491175919	19.3416141710368	20.9549845488991	26.722841640668	21.7605492456652	26.9772608159479	34.0391255366974
ENSG00000163141.20_6	-7.41879	1.68420748262276e-87	6.60209333188121e-85	down-regulated	73.0626493013225	103.143718295471	157.209086335444	127.878672513692	126.434104363485	146.125331181496	116.55125379621	145.741955444135	117.265350487614	72.7838257633903	0.714103483322339	1.37769459558126	0.276845167835733	0.532801152951974	0.096479566618456	0.696849052995682	2.35471464095985	0.527042532306079	0.944333974479667	1.17549335920497
ENSG00000227063.5_2	-12.2855	3.14603333006368e-87	1.20997629056638e-84	down-regulated	345.11891618507	502.821396131013	579.795087798312	577.940238520064	803.322532910816	604.749074601143	841.038571221273	556.857212803615	696.791815768409	596.81123741092	0	0	0	0	0	0	0	0	0	0
ENSG00000277157.2_4	8.38140172138067	2.1994432982551e-86	8.30249114659849e-84	up-regulated	0.251631195996687	0.703457245023324	0.516782689822598	0	0.269327521345439	0.239507511607244	0	0.102400873224587	0	0.263926547758066	89.5833396174868	166.488360494126	103.357017740221	165.175232268698	94.8363017418578	47.7510193814864	127.395562521697	69.0279991275164	105.320654302129	86.4135082340286
ENSG00000129194.8_5	-8.42939	6.67356698149115e-86	2.4733452609221e-83	down-regulated	106.621949021702	134.941506326572	125.277912900126	108.948513729756	206.409303215538	130.18876293732	147.915743011806	160.647678184251	93.6001171152217	229.568535724529	0.675152384232029	0.255857567750806	0	2.77056599535027	0	0	1.05556173560269	0	0.245526833364713	0.339586970436992
ENSG00000171476.22_6	-6.7905	8.536914122828e-86	3.10743674070939e-83	down-regulated	137.782181930547	80.7186112421981	159.98515251891	91.8141871780363	104.388106172274	145.572838551409	98.1623737398546	79.6714455025827	128.369196126656	95.9291981471566	0.701669074674265	3.09418361309371	1.46213206192155	2.46056135186176	1.18499506400651	0.941483247499873	0.638265628338117	0.628836488998093	1.15986331381177	0.77001663101797
ENSG00000171863.15_7	-4.68933	2.45545667152219e-84	8.7810576828611e-82	down-regulated	237.106294553495	206.582453210379	231.636087154787	252.329077347147	291.243348162854	197.939832863912	339.24529812243	210.928018984032	221.412165450239	252.757380562538	9.5260411348202	14.7112317011792	11.1095702621952	18.4995036021597	8.44118556605386	9.18130766317744	12.3062957997738	7.3135985784847	9.82351572486436	18.4457328443642
ENSG00000140988.16_8	-4.77107	5.24194820489904e-84	1.84227365877003e-81	down-regulated	1070.76502707025	940.505938304738	1199.1063159177	1168.04929990717	1560.61161180486	949.714431880771	1585.68633310407	1247.22016600212	1245.28732868568	1120.32387590902	42.2479148977354	73.1454786129806	44.2688233834599	110.650349591938	50.9377770191166	39.8756039730412	50.380971498655	28.9428515397511	52.4181282185922	71.2492712722136
ENSG00000200087.1	6.23371372149839	2.17566945604633e-83	7.5167535918726e-81	up-regulated	15.2442454620477	38.9108409453098	36.4971441566011	37.1211615139401	35.6476098227853	30.5178357988377	20.7320334204097	10.7214718196272	17.0678251544007	51.8777386042981	2711.53525657736	3527.82434592876	3786.3903256849	3354.54426610549	1709.55218195081	1870.36933167257	2119.47482729001	1275.07495800935	2198.73491748281	3199.57511832124
ENSG00000212443.1	6.89036773125479	4.13537899995403e-83	1.40492609225105e-80	up-regulated	1.90053976949573	4.93361781349022	0.836399293166694	2.1267495011778	4.14104584526512	4.65163986398647	3.65274847153222	2.32026396278361	4.66109281324998	4.91231962082231	519.37588457496	826.435356941594	577.01231740566	692.780583475887	318.787086578052	174.554740770448	388.773137391114	355.891593067206	431.925086156274	683.306264249181
ENSG00000279598.1_1	7.74024708773636	2.55551164392138e-81	8.53959825404809e-79	up-regulated	0.0153438299268671	0.064342548739083	0.023634069904506	0	0.049268720427695	0	0.0206430860057087	0.0468310847815576	0.0195123167145684	0.0241403537781436	3.98468	9.44309541075745	6.70133700408911	10.5018662479221	7.50661830060665	3.76517538989524	8.70419177891898	5.59773784053017	5.71465655051098	16.4853057437059
ENSG00000154262.13_6	4.85771679873546	1.15608356818492e-80	3.80090442804539e-78	up-regulated	0.39155269119492	0.246956984991825	0.194906792483417	0.441362860881523	0.421644618634105	0.262472015563088	0.2633910802788	0.262330814511638	0.248963269191971	0.236644692789573	8.68028370393526	9.34563228383179	6.87088037049102	19.3798723536882	13.2896752829387	4.68692266361872	14.6579039345032	7.73784545962477	11.0261630118391	13.2473217761833
ENSG00000280392.1_6	7.92484197976396	1.25994253995214e-80	4.07661408482292e-78	up-regulated	0	0.0548926846247264	0.0604889410393572	0	0	0	0.0264169145922603	0.131845213768398	0	0.123569443794947	6.39193607450574	13.064118620561	11.0258834720613	14.2644316342075	13.5554211428149	11.8529864679004	10.3302796053246	11.6613709297348	17.8646978391987	13.5824925062092
ENSG00000174501.14_5	4.89697528910721	1.71443055978992e-80	5.46046133293088e-78	up-regulated	0.342992044274934	0.683328773973749	0.64368797946821	0.747338881746978	1.05070401930063	0.500957308071905	0.594050906077039	0.813414540786908	0.4462003033911	1.95382293008792	14.2469830881899	24.2630501398398	28.0106267653612	32.2381236733278	28.073989778231	20.8189343809625	28.3524325385851	27.2269831470698	37.1275574560514	28.3735726401335
ENSG00000230734.1_3	7.63890728433363	1.77677005109673e-80	5.57195088023936e-78	up-regulated	0.14445494584995	0.605754849881196	0.667510974354189	0.452615919481429	0.463841842317145	0.412485158879142	0.388689901457916	0.352714118884689	0.367398578822173	0.227270082791668	123.63728036249	95.3096775081982	54.6403924656901	189.067449131413	111.503579131319	59.5515586539226	106.39746528544	83.9524376559456	98.3786149413484	95.6720984019603
ENSG00000264462.1	8.89195720243525	3.27472297828526e-80	1.01139323014192e-77	up-regulated	0.938957148024675	1.31246884140926	0.867764266660445	0	0.904491592518434	2.14492282617154	2.02118748758116	0.91705670910019	1.9104726098753	1.47725553814584	240.405822927065	664.28442458235	695.679223661106	795.991306480785	496.112403487094	1612.85471354374	711.343053622654	551.267247556852	1346.8647251814	403.523650593157
ENSG00000205076.4_7	-11.9491	3.78381221700635e-80	1.15118251091727e-77	down-regulated	74.1102932380532	151.196410530346	397.075830095266	392.008085885963	438.456565943087	317.003405611352	704.345703809062	201.769778958817	354.644995702984	184.562174931821	0.622074366603725	0	0	0	0	0	0	0	0	0
ENSG00000256188.3_3	7.81719251944529	4.40612692790911e-80	1.32080134262499e-77	up-regulated	0	0.0560152676831455	0	0	0.28952309422641	0	0.0269571538059136	0.0733862808112185	0	0.189144751772082	9.52747270131816	21.1078701788491	17.970935550226	21.8943690379443	19.1696377557638	14.357124861353	19.9830913751886	16.6597925772104	15.7780462389262	16.8092530920812
ENSG00000201315.1	11.4471731317506	1.18955435903474e-79	3.51418493544409e-77	up-regulated	0	0	0	0	0	0	0	0	0	0	93.6646	148.796682166351	93.4673330162863	190.644325270958	63.4756610522207	64.3466192208619	116.21414841793	61.7025348027375	79.5692945278463	138.695551137872
ENSG00000278588.2_4	9.44230580714498	2.71393889692171e-79	7.90299006783603e-77	up-regulated	0	0.392106873782019	0.216040896264011	0	0	0	0	0.0856173276130883	0	0	78.491717408552	80.8764710010639	78.2126368946795	63.998924880145	67.8561609195502	55.7567794273093	78.9240443763183	76.1590517815333	70.8945996546348	67.0895627797979
ENSG00000109101.7_5	-9.64313	7.51774936571899e-79	2.15833525451853e-76	down-regulated	26.2835714396745	52.211504495589	125.619435357912	91.9632915180177	97.855197092151	58.2791514111278	93.3916992732289	76.9412343960345	97.4002220249115	76.1966538174339	0.271954424773143	0	0	0.111599647599344	0	0	0.680296042961977	0	0	0
ENSG00000265727.1	7.7589068755534	1.31043820628457e-78	3.70802810919938e-76	up-regulated	0.231523680334851	0.809056135115296	0.534923178078357	0.181356378696326	0.557563310456569	0	0.311484373086138	0.28265446513362	0.147211074391076	0	44.0351957455445	89.8568273042642	71.3234214885431	83.4016270518111	99.4238454476926	93.1731333538379	99.5626072670183	63.8394448928574	98.5470714737822	172.078719454485
ENSG00000200312.1	11.1367333135097	1.32793392843188e-78	3.70802810919938e-76	up-regulated	0	0	0	0	0	0	0	0	0	0	80.5814862426455	86.2231828957029	78.3297138327689	140.050783317674	63.4009461325359	66.7814603435363	92.8826879296145	76.0487975631994	78.1449940568458	104.903080420296
ENSG00000234964.4_5	-12.7265	2.79532939370489e-78	7.69674709453659e-76	down-regulated	139.049120765254	174.295862139149	212.248711741688	93.2288212816303	221.633939855628	248.334398318972	199.199255720499	62.665541788513	146.151154655461	138.402429973841	0	0	0	0	0	0	0	0	0	0
ENSG00000196407.12_5	-13.6559	2.83190753576454e-78	7.69674709453659e-76	down-regulated	42.4204826254869	33.8596612729458	151.712998145338	172.597537295585	117.467047648518	139.669	163.496832813252	71.8361088795149	151.208723618813	48.6005620456663	0	0	0	0	0	0	0	0	0	0
ENSG00000089009.15_6	-4.35775	1.50333600957385e-77	4.03210542357281e-75	down-regulated	487.965493745292	448.604033998502	574.141094335438	561.605771824522	765.606267797209	523.62982756071	853.74945840253	550.193812719328	577.710677994303	607.153022752399	29.5817554094198	46.1058559039683	31.6564387479699	57.8666382311959	33.0551535191994	26.9339328050556	38.0427107998154	21.8620642128805	33.8909295611488	44.7488114855132
ENSG00000167741.10_6	-10.0173	3.10303096274589e-77	8.21456923956003e-75	down-regulated	23.1730227876308	22.7201186339496	45.6255682122638	30.8421737451886	20.9626871458084	36.840627187573	46.0665778370089	12.1282998177581	35.3567376392614	17.7999711916795	0	0	0	0.256809818613612	0	0	0.0978423247489999	0	0	0
ENSG00000006555.11_8	-4.39556	3.50690601321539e-77	9.16471438120289e-75	down-regulated	46.1209113415596	50.0477809157121	65.5445312068611	45.5122305132755	55.2286029835262	53.0149739767657	36.3977466927816	38.2827281582399	36.0851417108258	43.8520804519405	1.78040920829638	2.14680032505688	2.15697767199785	2.98886537789996	1.80407790500589	3.69195440424066	3.94760397733005	2.44033616870749	3.53163290014045	2.36088241515556
ENSG00000215346.3	8.01428430695576	6.61473917915179e-77	1.70677016997253e-74	up-regulated	0.0310256606965473	0.0650512321579623	0	0.0486058399075972	0.0996227545683452	0.0442962492784393	0.0417409072699185	0	0.0394544595889805	0.0976249644300143	8.96497948475148	14.6216905113213	19.7205173036563	13.5978972176565	15.3472468571467	17.9673685783355	11.0710453903001	14.8723572823435	18.9835398123543	15.0686847964905
ENSG00000277586.3_5	-9.12513	9.96371814984002e-77	2.53875538457924e-74	down-regulated	12.3510628149199	17.528003060404	74.6572322389979	79.1317565414001	89.2052251154694	24.3324377698716	52.3195741044386	62.5243726089002	40.6951026179921	36.5966538188923	0	0	0.200679379146087	0.205982196558647	0.0932480764399135	0	0.313909757454036	0.0727699643148531	0.0912704417354238	0
ENSG00000167757.14_7	-10.9631	1.51437238074489e-76	3.81098353198813e-74	down-regulated	171.607464062239	199.953974494738	231.595216198789	177.393453445944	264.583403141386	295.316185545836	340.732085322107	147.690907749385	196.052048695058	142.391679015754	0	0	0	0.521539246153311	0	0	0.89415878470424	0	0	0
ENSG00000264343.6_7	4.88684776340021	1.51826349425829e-74	3.77418086182452e-72	up-regulated	0.708982528549078	1.8221827216318	1.47954394586219	1.41526689572627	1.28513690411956	0.653054987670631	0.75384276219832	0.753872734476814	1.61414253828267	2.46475788705524	18.5706875781278	64.5430143465019	38.0812656723827	51.2165742668869	55.3225127930027	24.3565069054778	48.8611528566482	37.3520890749195	44.0494741333926	95.5944214614445
ENSG00000268172.1	7.55948510540101	4.27870245220949e-74	1.05080808175709e-71	up-regulated	0.0328657825268724	0.0918791993986063	0	0	0	0	0.132649640653115	0.0802480348264629	0	0.103415069272242	7.45309808699504	12.2088962384931	8.07410116553687	23.2837989118231	10.1832611313723	11.4520637483653	11.8780201720931	8.50460485719738	10.142156067574	16.4461127831469
ENSG00000150165.13	-8.47213	6.23033309037507e-74	1.51189416326435e-71	down-regulated	36.8855211379171	56.1122080688257	50.3278796122391	61.4957567329281	117.08637286508	62.5325173723071	70.9197344461219	43.8285847501551	48.8261829209316	56.3315666139788	0.348765247849056	0	0	0.190826477817966	0	0	1.30865834357513	0	0	0
ENSG00000141401.12_4	-4.77457	9.46086930473494e-74	2.2688277636202e-71	down-regulated	51.6640333670388	75.6303726083405	84.4587530551683	80.0234189958882	136.675571670735	112.810640627848	115.57921693517	92.1847303849221	63.9325476674689	118.964908679151	2.71943743138235	7.45933008467524	2.9682927143435	4.8889353869247	3.75285051079818	3.0407315887706	5.02103547760107	1.8022713550029	2.73139762123589	9.50959113730927
ENSG00000171314.9_4	-4.88061	6.00798999311411e-73	1.42403334906556e-70	down-regulated	183.092207846789	183.284723542754	123.400178392816	130.597155904293	131.250988649781	129.335046358019	146.993645135209	77.384783364169	147.961966784703	146.290173236575	3.40732662416312	8.70671215296886	5.08569478051467	7.51052447282845	2.45958321938775	5.35562105104737	10.1063802551661	3.61305737782471	6.93903296578187	7.63870139996754
ENSG00000165637.13_5	-3.8102	1.51396905541572e-71	3.54721209489587e-69	down-regulated	128.669346769072	163.808367926239	153.085035397558	117.095276683189	173.846675525581	155.998180995755	170.388893540977	110.43120983213	138.855609179723	168.234689067908	7.17244923220673	16.8389033490896	10.7240779176623	19.5262670291329	10.2694598057044	8.56755204849754	18.817152185155	8.92720402692097	13.2325675031651	21.6455161435776
ENSG00000100078.4_5	-12.7627	7.85138431353024e-71	1.81866611189773e-68	down-regulated	26.8859545215927	42.941961308078	22.5685460429151	12.1187912441153	12.7115856887014	31.3509345006092	35.2969299513934	14.4753874390276	22.9477152332329	35.5495863502727	0	0	0	0	0	0	0	0	0	0
ENSG00000184357.5_4	9.33249396753101	1.95992439563232e-70	4.48888751467069e-68	up-regulated	0	0.118566821306733	0.0653272973646508	0.132888488279366	0	0	0	0	0.539342957618498	0	37.5410562706683	117.57570161698	142.893789689989	65.1865163673879	62.2474784801874	29.5569575036228	120.296954133993	61.8911742167526	78.5285383851933	58.0514765209385
ENSG00000244230.2	10.9561341810227	2.47012464202249e-70	5.59455785588739e-68	up-regulated	0	0	0	0	0	0	0	0.160574131943613	0	0	168.377619170707	142.931793782036	165.151	105.815138238757	88.655336550511	126.518097373703	110.714872159168	85.9243387591143	153.955833450286	150.990673586907
ENSG00000239702.2	11.4833370488288	2.7853010714073e-70	6.23907439995235e-68	up-regulated	0	0	0	0	0	0	0	0	0	0	111.862301280348	113.469350242139	175.750540714385	117.348547813263	61.2484448749498	132.037785295359	114.664881462392	70.2334112730211	108.887810096116	126.911967267906
ENSG00000186442.7_4	-15.7888	2.98015714857338e-70	6.60299166483911e-68	down-regulated	166.359398660889	192.968575373667	886.534018974239	785.389331733851	328.98687729946	1985.43407877015	1839.48325539393	592.266779927669	1515.93406514381	281.592042735722	0	0	0	0	0	0	0.133367653528068	0	0	0
ENSG00000108352.12_7	-5.47531	4.44093779504231e-70	9.73377161442391e-68	down-regulated	78.0416453531934	132.081715460015	184.692454163299	109.955705418652	176.903348632703	141.536733285297	161.39058197684	151.511901616627	170.843427616721	135.225540052578	2.55502610906723	3.87303833074272	2.21611890217788	5.82886327533148	3.53975250590778	3.02153017138241	12.078694963668	1.70765999972057	2.20479656405879	4.87910946666389
ENSG00000164924.18_10	-3.69907	1.64667492116923e-69	3.57083208437379e-67	down-regulated	446.589833867338	627.658582805216	780.069066562597	649.007273431883	704.431624383832	483.453623330262	562.004443710003	552.619637513938	683.565514636857	885.435584142526	35.3703473562436	77.2703608783099	44.918363041061	90.3132635829171	49.3881348179448	42.6899343401523	93.3585575759137	40.150770407745	59.8583918069569	82.7898509111646
ENSG00000117394.23_8	-5.10142	5.27971947358691e-69	1.13286107104837e-66	down-regulated	152.976021222335	439.406008524419	301.029310548566	296.079072709146	545.939327527703	413.189073769838	359.550305407993	518.844146188366	275.873153378784	702.410922700225	7.89531545793077	14.4296483805114	6.32797463169999	22.9782562454039	16.7268171465556	9.99268681217316	27.7343109281044	7.14368370247554	17.4309595851837	15.4340586280699
ENSG00000137267.6_5	-6.179	8.61994028200894e-69	1.83030065321323e-66	down-regulated	108.156260778302	224.48623238246	443.691642431602	277.14076686252	244.67842931251	210.381589557844	385.043	97.0779024324366	259.143368515151	232.500415108912	1.83899844932766	4.28868806355756	3.77039203477656	9.05585172450443	5.25587341604261	1.51847714122457	7.07733612200432	2.29691648232706	5.96751002030884	3.13068880354241
ENSG00000196344.11_4	-9.90466	8.32225273442358e-68	1.74887422410815e-65	down-regulated	82.2113175511797	73.8073694020302	112.122514223134	96.779419385643	107.683390947127	156.086613769375	88.9049361091445	140.014908264404	162.053626230036	110.007056232505	0.318242677895728	0	0	1.17535111482282	0	0	0	0	0	0
ENSG00000169035.12_5	-11.7887	1.17836942591438e-67	2.45100840590192e-65	down-regulated	318.320281373718	178.225548258428	171.149486613152	103.575828280155	90.4048214286807	323.729574711056	182.798574244473	44.5547956277905	91.6078640231567	70.7344710618068	0	0	0	0.16580388820213	0	0	0.379019103592633	0	0	0
ENSG00000223247.1	8.68583932638017	3.76981991764525e-67	7.7620211314425e-65	up-regulated	0	0.494752652258987	0	0	0.284133484560765	0.505348309830991	0.476196004927499	0.432120962403231	0	0	97.0973405988144	243.34599873095	153.206623188194	174.255546084517	125.06226963995	43.4276512248127	124.683394329489	81.080980029849	143.125432601189	237.02637153826
ENSG00000231865.1	6.69550027749542	4.68726215505282e-67	9.55451517685966e-65	up-regulated	0.0136741332236603	0.0764544956160733	0.147435676374348	0.128534132474095	0.219536794300591	0.0390459252337052	0	0.21702191538172	0.0695560416216736	0.107567150835862	4.60138745685644	16.5277571627376	10.1312508300161	14.9416668960405	15.9067563146108	9.66370646672531	11.1350660919544	11.2533509904487	14.6963502826901	23.1439784969143
ENSG00000203737.5_6	7.15499857932147	5.15304585690823e-67	1.0399968984873e-64	up-regulated	0.0427338272173051	0.149332737960598	0.197468480403135	0.200844737974692	0.0686087175108799	0.061012343348748	0.172478072581199	0.0521713677743471	0.108686810928431	0.134465737985462	9.22199689176603	20.6133541704671	22.3298727456329	17.9596424034873	19.5127788982141	29.7811569284291	17.0084223781594	21.3911495986414	27.5115765590366	23.2709377149648
ENSG00000169474.4_3	-14.1172	1.04640103785871e-66	2.09116066232471e-64	down-regulated	11855.7737281052	7609.51934664535	9666.70109409366	1693.41720114782	1725.76995852517	10441.3055742342	4199.1854377405	821.22428299922	4659.96110758751	3282.26483835497	0	0	0	0	0	0	2.29095991504881	0	1.33221041066409	0
ENSG00000200795.1	11.8158793094344	1.1594637075333e-66	2.29461244799601e-64	up-regulated	0	0	0	0	0	0	0	0	0	0	226.229917259025	513.067007047529	559.036294400011	276.349220983022	148.560057781793	160.010874924218	190.832086540768	178.987275064579	323.982233912566	511.608242518284
ENSG00000163701.19_5	-5.65422	2.12546091118429e-66	4.16590338592121e-64	down-regulated	11.863049437059	23.1643869385983	21.3143553450216	32.0592127192203	41.3669897609757	24.6932346974028	24.0083596120076	34.1408850165119	23.033603004574	31.5923409929687	0.264577959260626	0.561484989789111	0.282073412231518	0.694864829135569	0.55048891177999	0.71000910626486	2.38263753202166	0.245483782893076	0.384867120564204	0.425846275788738
ENSG00000180638.17_5	-11.5737	3.13204036472977e-66	6.08033436139539e-64	down-regulated	21.2787251934356	21.219978966321	59.2715027872002	61.0763615191552	50.327637108745	14.3895117859475	78.2368115849354	166.063194614186	40.7627927017371	28.9790244978136	0.0739125872739443	0	0	0.0606617722790037	0	0	0.0462232235139125	0	0	0
ENSG00000104055.16_7	-8.67711	3.90734924165832e-66	7.51390631527954e-64	down-regulated	13.1580647223053	14.6194937684033	48.0067698426555	29.1994043464108	85.4082106946729	25.8944318258003	30.5222755745329	13.7150320886201	44.0756390013651	21.590964406998	0.0667047641556463	0.20222893809276	0.0711156760376523	0.437969159232602	0.198268502427677	0	0	0	0	0
ENSG00000220842.6_5	-9.5824	4.64170532036464e-66	8.84266553741241e-64	down-regulated	58.9268510785175	58.2051399233671	57.7790865751551	63.7007709287559	60.3368925692421	46.4622258153618	78.0542435033285	37.5936290687035	51.7963536776751	76.8539899845315	0	0	0	0.84034765697477	0	0	0	0	0	0
ENSG00000232573.1_5	-5.01308	6.90041467709845e-66	1.30238937757384e-63	down-regulated	100.288614533699	103.098616223042	115.824989351415	126.193170401801	140.484864369884	95.9510689792694	153.094201186999	102.144507917862	105.177614426646	158.78925486623	4.67658743687907	8.86126091619222	2.49291547112602	4.79772953095525	4.34386133864892	3.13746813576897	7.31157419696427	2.03394630755203	3.40138828254662	4.70444360936353
ENSG00000135486.18_4	-3.38393	1.47586612363907e-65	2.76000505176687e-63	down-regulated	325.02260707893	380.393826144696	388.791786672257	475.699953466369	625.138129883514	355.024105364268	438.364135063027	468.139173683852	411.128	555.055926543195	33.5978786612383	56.5963671636642	41.875766965817	72.2835935431306	47.117888674662	45.7974554322346	61.0907649838559	39.473254856617	59.3256079204037	59.0976676953793
ENSG00000266339.1	11.3991127054318	2.68891941618428e-65	4.98281212540913e-63	up-regulated	0	0	0	0	0	0	0	0	0	0	119.940484604143	118.302249141922	151.519153871704	102.483328213388	53.719566269059	124.558006164137	90.4206106005974	65.7417396218395	74.0903730050396	138.835789308891
ENSG00000068078.18_6	-6.02159	1.06156154873416e-64	1.9494478026484e-62	down-regulated	261.962071844815	445.96001914756	236.938307562658	270.394878937431	190.782799644699	337.606340006722	241.857721189535	354.740915486151	286.810291669104	238.942426721976	2.55027393486985	6.41728567464094	5.70971744276311	6.02803839087348	9.9301315329436	2.46376674770472	12.2486965755085	5.61978357872513	1.85487216831325	3.07855762184526
ENSG00000235552.4_6	-6.5815	2.50148932725881e-64	4.55271057561104e-62	down-regulated	47.9901859783988	47.0863248103752	59.7085504582875	50.5268853967892	61.6133034353153	47.1538653414088	76.9766473194615	44.1543875362058	48.8024970011151	70.2577312820921	0.283571743950666	1.28955735122109	0.302323177834377	0	0	1.14146991522099	1.06403528164537	1.64441759956901	0.412496342751497	0.570521687718112
ENSG00000182938.7_6	-12.3935	5.00442581295388e-64	9.02745272311964e-62	down-regulated	14.0011890005836	23.9984674929826	34.5100603095515	18.4904352009974	18.5542691250893	33.0411731887785	31.9524055321721	16.0161187770322	22.6975917899819	7.80537072529946	0	0	0	0	0	0	0	0	0	0
ENSG00000248527.1_5	-3.78745	7.25903519566298e-64	1.2979664335824e-61	down-regulated	1465.51769843675	2018.93554975337	1669.62432205558	2373.92463791733	1788.1838629534	1597.77852551311	2479.31589817486	2621.12583009381	2095.69166697588	2125.92039726577	106.752894057481	228.971859163071	173.42784634371	300.988838107197	180.237714433773	146.161786501132	214.36118324069	108.229239863088	204.937390045771	182.633961707119
ENSG00000275379.2_4	8.18318833446744	1.81233668529247e-63	3.21240617330449e-61	up-regulated	0.134671144736607	0	0.414867378483081	0	0.216213129685681	0	0.1811821453011	0	0	0	23.6437826988029	64.2141333882949	55.1408568974414	50.9381252073412	35.8706031737754	22.4716467772059	51.1358682233503	17.7099189448405	37.2594306090117	56.4884660684084
ENSG00000207233.1	7.31857271684136	1.83252454291642e-63	3.22018795541452e-61	up-regulated	0.786103658811356	0	1.21083386045644	0.82102422603608	1.26208129188619	0	0.352532701322296	2.23932452222139	1.33288786735486	2.47354415689536	184.018277748823	235.35921145077	263.625811071577	295.763289317585	116.79935999409	169.751619020152	155.838552360878	117.826982607258	315.083252940787	273.815028914758
ENSG00000212802.4_3	-7.28492	8.16968236708494e-63	1.42334021684324e-60	down-regulated	39.5736085801619	47.0183959576077	47.0709202208007	40.2121645927574	46.4158612355801	34.841917127567	54.1283868625395	43.3477049325895	33.5497629051272	59.1478705224442	0.402072456463383	0.609481848382001	0.428659855400938	0	0.597545803658047	0.539491472126128	0	0	0	0.808934815756412
ENSG00000137970.7_4	-5.51694	1.15741807656191e-62	1.99939068412187e-60	down-regulated	56.9256911910863	62.6822468354976	67.8877426286967	62.5264353346273	82.1670675613131	53.4292523266224	97.8327798958714	52.3164279227639	60.5366622165306	86.0723829213649	1.32409403333323	1.50534673395555	1.05873819707461	3.80350124261271	2.95173228313011	3.10911752008431	1.6561156012401	0.383917576124279	0.963043670359585	1.99797153289234
ENSG00000137747.16_6	-4.88485	1.56314632187467e-62	2.65550226944277e-60	down-regulated	24.0942455201444	30.3698787448911	40.5258357650289	25.1218274147041	20.074356149096	26.6337572199276	24.3858209120486	15.3955869761121	38.4620943195048	23.3466356719596	1.1053435383497	1.11702391284762	0.540116208192838	2.11675576698208	0.616020864825348	0.865155815795486	2.47700173344353	0.587567651892941	0.937931710245906	1.11192753590656
ENSG00000256981.1_5	6.62314753828655	1.56328626537055e-62	2.65550226944277e-60	up-regulated	0.0742911150085457	0	0.457721810985729	0.232773901447592	0.357820849787512	0	0.199897663606928	0.0906979162846342	0	0.350645270592859	10.3257508874168	19.3594206895404	21.1480046244232	25.4237487298598	28.672348919482	16.4070620781215	28.8887527749286	14.4968964294313	22.5304595825499	28.9749783731651
ENSG00000168907.13_5	-9.12755	3.48223967861431e-62	5.86627881065076e-60	down-regulated	26.0317138203793	38.036005086412	97.0422926422668	57.8499212217556	106.760538028278	48.8301188204503	33.8225176368909	51.0925155215872	49.1837916241328	61.4420181518577	0	0.0614175547689547	0	0.864581834859017	0	0	0.152029946844956	0.0469910583917477	0.235750818206984	0
ENSG00000231887.7_10	5.69020087642459	3.96434057168448e-62	6.62369821419807e-60	up-regulated	0.129017012705681	0.105197884235093	0.198724641219949	0.101061188128487	0.120829029534905	0.0460503469359348	0.0578584204460257	0.262516233521047	0.123050478212388	0.236811956496662	6.60657223311017	9.65691421028925	7.04343770038564	8.77874632496163	11.2210891373954	5.48757547029058	10.4273652621973	8.84805459554361	9.7246275205919	10.2853591793456
ENSG00000180438.15_4	-6.69388	6.50024837082651e-62	1.07724441293437e-59	down-regulated	6.83624937441231	14.989038497247	12.4330152400389	13.9454732566158	11.0334460005184	10.9578201211632	13.1892190441612	8.75338947920472	13.3727985379078	11.1385382892213	0.0659750695637622	0.100008360927143	0	0	0.294149415087806	0.0885238141295542	0.330074267376295	0.306068761328534	0.0959703337458125	0
ENSG00000183955.13_7	-3.03401	2.63102132677457e-61	4.32505957459459e-59	down-regulated	32.0879470314895	47.7550424875514	54.9912877862258	51.0341766177687	63.7850476787814	56.4695248639215	61.4840461351209	47.8266927573907	54.5261580358923	58.1226094593087	5.83857729739788	9.58794630527479	5.99411551190293	8.87380669695702	7.5522787296615	7.25376596759005	11.9005700877918	5.58023441483831	7.3921076131733	9.46262731024198
ENSG00000184260.6_4	6.5599778359987	4.997840235128e-61	8.15007802822793e-59	up-regulated	1.16324245868644	0.573873015676922	2.10792939269744	1.07198507245602	0.439429113774138	2.54004018888735	2.85380217123049	1.00245065367227	0.174030905757872	1.29185099692106	116.128943498371	229.147902226699	177.173622015716	281.820963529055	134.64739095991	67.1634120157022	154.013722224232	128.299192084269	168.926437497973	193.358346243962
ENSG00000129451.12_5	-10.9204	1.12535778740329e-60	1.82057882051021e-58	down-regulated	211.946213488717	280.706606043208	400.981118480538	92.582479074969	103.523563788247	253.959879169813	189.27079748931	39.9528142104431	278.919946669235	118.36247453978	0.0651065194115273	0	0	0.320606570551986	0	0	0.732890020217035	0	0.0947069012320445	0.130988655000051
ENSG00000198483.13_4	-5.89988	1.19929307014265e-60	1.92491259384156e-58	down-regulated	42.4063536933035	41.0108461881209	101.019836573763	61.6639729588597	47.8146046143108	83.0463987180288	69.641718740252	49.4891575530919	130.70802570418	19.7670232579729	0.955863600780478	1.22603172890403	1.33263121861933	2.29315208089725	1.8576691576702	0.690606835415695	1.9312730773605	1.53498534896433	0.534785624263017	1.18345503821634
ENSG00000188522.15_6	-5.22106	2.29092500737701e-60	3.64829807424789e-58	down-regulated	71.1119843117309	85.5737724224204	221.346332429245	157.421965508276	206.578677041653	114.23438527899	173.985010595891	140.465562089129	212.624	145.359230241995	4.63876473029252	4.35294176170223	2.69143247648368	6.37113501189563	3.00145518529616	5.08096868847732	12.6695696680245	3.07428025352811	3.67224921775707	4.38069792070231
ENSG00000187514.16_5	-3.61188	2.72721728259955e-60	4.30942613089219e-58	down-regulated	524.34836117044	670.575998524078	765.451314580658	799.357498792153	995.342391020951	787.730527530774	1073.19939796297	745.833425585378	620.644853029183	1011.45036558136	57.6827572087877	93.9852404474323	66.9600195084112	115.109717510191	80.7217515048184	68.8522397885304	84.3240085960904	56.2026691058382	99.2413936469841	79.9703188418517
ENSG00000212128.2_4	7.3403046714654	3.17552634104943e-60	4.97922530276551e-58	up-regulated	0.0412980541586907	0.115452359904052	0	0.129397831592736	0	0	0	0	0	0.129947952042151	4.53160465592512	10.7618038042039	6.92480749913122	9.66990153600107	13.0204391059759	8.71524250481091	10.0133	10.3362243937235	7.03133655964433	9.42110095442639
ENSG00000279544.1_2	6.72463146116967	3.76127946362748e-60	5.85266569363225e-58	up-regulated	0.0434898132246874	0.0759872600365604	0	0.0510994492563466	0.174556113062419	0.0465687651227337	0.0585097696630121	0.0265471546539135	0.055304771594975	0.342111285771954	4.93117490027301	13.6236542468019	9.32738475968912	12.4024934835276	11.5838165282954	11.4188601876037	6.96351598495054	9.31663858663508	11.8009246412638	19.5221547848838
ENSG00000274997.2_4	7.21461911312087	4.16280778616536e-60	6.42838438736324e-58	up-regulated	0	0.41355692158191	0.227859326037754	0	0.118751631402858	0.422413685679297	0	0.180601977722138	0.18812093532689	0.23274047865755	23.2665341601185	55.7735905893551	47.3026619428212	36.4144521905282	28.1447996143096	17.4243	43.3126776061744	32.0046124674106	27.5478958003844	44.6330227118117
ENSG00000279819.1_6	10.416511157876	5.31617648308337e-60	8.14773995723094e-58	up-regulated	0	0	0	0	0	0	0	0	0	0	12.2377511858069	31.6451492456856	14.5819225920232	36.0395385989049	28.885729460675	29.4600037508176	13.955847517437	21.707269762695	23.0373503328813	34.7594698124153
ENSG00000286522.2_3	9.35572379357442	6.63601012987458e-60	1.00946589915943e-57	up-regulated	0	0	0.203780258315564	0	0	0.377775057447042	0	0	0	0	33.3893242466217	87.2894893812852	93.3782227083276	54.0124822811729	41.7112696995745	22.0758643486445	96.2337662945648	61.1736219193095	66.1673194181109	39.9164214859059
ENSG00000144063.4_4	-6.15476	7.18899398155504e-60	1.08548483940754e-57	down-regulated	21.4052160210764	31.4692300319905	20.1077819777438	15.0207055123978	29.8140842886557	19.7238042574371	6.15487421161058	11.044537339106	25.8110457920152	48.3557607720937	0.188543317365597	0.428705303189017	0.402021823974955	0.464225602347099	0.420309572149865	0.252983038778169	0.353731896909938	0.328005828476747	0.274263675851548	0.758665515349132
ENSG00000114942.14_4	-4.17432	7.72213201944845e-60	1.15741131679733e-57	down-regulated	526.629929194456	447.544335935045	510.163823486682	511.088223807376	671.893195833511	451.105831979419	715.041249686188	504.412317256327	457.129206659262	520.75919093848	42.611282004827	37.1895321062333	34.6912294464947	54.8955461329362	23.7957404631659	25.9885578609062	34.5617921387781	21.8646572779457	40.0080525938861	41.8259429671651
ENSG00000221926.13_8	-3.94719	1.52095375635712e-59	2.26300155982362e-57	down-regulated	24.8004553948475	23.9092728088214	23.8265911941554	16.7975879351802	47.091296316864	25.3454577571281	29.5679302538303	15.3289931295072	17.5448455369665	30.1360129781752	0.920703151635566	2.32608099050046	2.10339742876258	2.51880800375151	1.56379008191361	2.11779099164406	3.18053477567946	1.16951912684242	2.23216106042122	2.29341625956472
ENSG00000185641.6_6	-7.80545	1.66886702478122e-59	2.4650859009522e-57	down-regulated	58.5425936580747	74.4834864207806	71.1892401067282	59.6288104110386	70.1284098006249	57.1883579256728	105.827859604451	55.0971604582715	61.7702404158073	95.2413972689844	0	1.00490975001322	0	1.08817136278502	0	0	0.82916779767182	0.768864421889641	0	0
ENSG00000184270.6_5	7.81080616825041	2.03779688784017e-59	2.98837782458518e-57	up-regulated	0.136025985226915	0.380272662299664	0	0	0	0	0.183004903302117	0.166066607281725	0.172980417393136	0	16.9161671320912	60.3350240249385	39.7825670631152	66.9674231431444	22.9219532127579	15.3543397851591	42.9382124923131	24.2354729040707	37.6342739752995	55.0547688993172
ENSG00000279176.1_6	9.07928484599599	2.13760073173646e-59	3.11234666540829e-57	up-regulated	0	0	0	0	0	0	0.26459181655608	0	0	0	6.4740975898904	28.3508792891002	14.7630454200083	21.5489585725625	33.140976717791	21.9582838091191	20.0188242758628	18.5629034279785	26.9445611058679	55.7194301093017
ENSG00000185668.8_5	-6.08153	2.32032483096464e-59	3.35443272016902e-57	down-regulated	20.2016709567589	33.1140536553605	54.471597069424	56.0637708048931	75.2634622954968	44.2892201434358	78.0696448617986	66.1115924351318	40.3760505619936	74.1846342690601	0.583784797664373	1.01134930659003	0.533475503011623	3.69611257828262	0.495771560539223	0.783308865936925	1.66896236644365	0.77379137771288	0.121314270111064	0.503367532907447
ENSG00000155918.8_5	-12.0911	3.19498918240693e-59	4.58638447142133e-57	down-regulated	32.6472470487034	33.2427100604193	39.6489616639059	23.2125385748908	32.1746340637315	51.0215947897082	29.2591665642786	6.56111152201696	37.5246059610537	31.4108867026255	0	0	0	0	0	0	0	0	0	0
ENSG00000279814.1_6	9.71109031289545	5.10803429337121e-59	7.28127070182369e-57	up-regulated	0.0410972125579189	0	0	0	0	0	0	0	0	0	5.86243639408769	16.1781306441338	9.45527225119942	5.92176902106476	18.5420823998328	8.87455272688938	11.2807144753163	9.06558925651762	13.9942832196204	23.2869958663495
ENSG00000212402.1	8.25081277203189	5.26536059903071e-59	7.45341044796124e-57	up-regulated	1.00902857698174	0	0	0.790388993721301	0	0.960413205748451	0	0.205311203529893	0	0	168.540372235435	132.403109002985	127.222406338025	129.237944141314	171.861308007322	84.1848259862488	92.3222652333101	92.7418801428575	73.3709912738881	301.962085702505
ENSG00000168453.15_6	-4.91481	5.69524974070976e-59	8.00634280790536e-57	down-regulated	22.2619147024133	49.0227877092327	74.4703874550161	84.5807528891313	123.544193161923	37.9347539008364	53.0314269759218	84.0119059654523	56.2202863950748	74.4163	1.11776546786782	2.68274562971259	2.97919675997513	4.89267204402388	3.92223843372984	1.16650466474283	4.19415	2.30466241578974	1.4001257078426	1.74910315511369
ENSG00000279476.1_6	7.41200031901602	8.70207299040509e-59	1.21495243723574e-56	up-regulated	0.0967858477563015	0.0676433475887377	0	0.0568604823686405	0.116541507983764	0	0.0325531270369193	0.029540123056198	0.0307699597152429	0.152272582314246	3.09756965833011	17.8427229020779	7.64269531023541	10.8953449799252	16.3095357863145	10.5687422071667	18.2645426298182	5.64540215285111	13.9038137347763	32.5846703075538
ENSG00000144354.14_5	-4.39674	1.24286839681687e-58	1.72344417691939e-56	down-regulated	13.1033928384735	22.5435039531536	31.697439023667	50.3849878582668	35.3841525390409	20.9898745552971	20.6228941920457	45.9880395453191	21.8096911310371	29.3077885717353	0.565701842024613	2.66783869576463	1.80932813902709	1.44444099045841	2.05510796225048	1.09639916615363	1.65095865764193	1.96828510240228	1.73722404847656	1.51752387907532
ENSG00000113319.13_4	4.55782971596766	1.28022706742423e-58	1.76325327989024e-56	up-regulated	0.618935494963328	0.145618370366654	0.514428780271874	0.715233259999977	0.521443666462766	0.49870622272752	0.218479521296278	0.493774188910001	0.444195272328694	0.63632327023831	5.49150356939995	22.6285052827034	12.5934374940828	29.3967047440838	16.8222251605419	8.99242107976007	11.5783602305607	11.412186592745	12.5202660784675	12.0856269337357
ENSG00000213903.9_5	-4.69798	1.29039792771995e-58	1.7653336482311e-56	down-regulated	191.34537715289	291.345155005704	216.892479640102	241.012351102913	241.72715062047	213.763297087767	153.388439007139	300.425929410655	200.679851050199	235.819611733703	5.81496727348779	14.1033963213501	4.48724784802684	12.8175132100678	8.88891204456159	7.20792021717451	28.6074960948592	4.88147113812487	6.84753167407412	22.6184696692294
ENSG00000229119.3_5	-11.1306	1.89077383202524e-58	2.56943558613349e-56	down-regulated	71.7299602979121	78.3210219802324	78.3635256401162	56.3667920335889	91.0623738908389	63.8023654225602	105.290165136961	54.9767725438538	56.828464920867	87.6137725267784	0	0	0	0	0	0	0	0	0	0
ENSG00000183111.12_4	-3.57611	2.58955331747096e-58	3.49572548498861e-56	down-regulated	30.2876141531537	49.5136858177848	33.6133786327086	48.7487588718547	41.6724999806474	39.1805633061472	28.5699180578502	33.1059	40.9819629297085	23.4342518468653	2.47321225107076	3.39533952901239	3.63175772942538	4.97881009449385	3.12079262431335	4.94644143673296	4.84434909381428	3.4096140875608	3.52976677971766	2.72265567824412
ENSG00000280190.1_6	7.80144664933333	7.0534679256962e-58	9.45907172351258e-56	up-regulated	0.032627854564564	0.0456070253771557	0.0502566177602575	0	0.0785755244465821	0	0	0	0.0622378866634087	0.0256666020141169	5.25100418527951	6.87431988257112	10.3058352783773	7.8356740988188	11.5284235044548	9.60773905475586	7.91110916610724	11.7648873050247	10.4159308169683	6.24269676831324
ENSG00000278896.1_6	8.35988433101172	7.97503441248306e-58	1.06250393113761e-55	up-regulated	0.0535908954877341	0.0187272605195138	0.0825459468880328	0.125935939546557	0	0.0382566496939038	0	0.032713081180744	0	0.252942684296077	18.7195565194099	19.4621106281791	28.5255039328341	16.5701369745691	12.3807795823323	29.3256274057621	9.80672496334804	34.4416520402479	31.2221964259088	25.4367196226853
ENSG00000249661.1_4	6.34663023540357	8.55950790037406e-58	1.13296759117678e-55	up-regulated	0.0370437888535762	0.0906142871329131	0.114116944656716	0.0580340411828243	0.148683549455085	0.0528885080425859	0.124593749234455	0	0.294422148782153	0.145701916091097	5.08098412448591	9.03703	10.978389940515	9.67458873801009	14.3975796445772	10.6353722950234	7.79554031367292	10.2928828073407	13.7965900063295	13.7662975563588
ENSG00000111860.14_8	3.6638801054302	1.00286156350097e-57	1.31886000712282e-55	up-regulated	1.66359145106111	1.18272542178755	1.08792677470582	1.82549006557927	2.26794455315399	0.921397692617176	0.545064614677037	1.47509174729576	1.71431886715582	2.27323115691768	15.1071432941863	23.973620710991	22.3136823541704	36.5075259582472	18.6317925224179	21.6780811731292	16.8942499038787	20.9888243807528	24.5317192824982	22.6901582548561
ENSG00000187091.13_5	-3.20621	1.18546723165945e-57	1.54901051603502e-55	down-regulated	31.3656088751831	33.8868867481522	71.8108120532636	71.3323318610269	59.225958519844	43.0699906854682	53.467296263969	54.0189767345839	63.4421719771004	48.1145621589698	4.58552731988838	6.95097518321615	6.8442491516033	9.12636255839707	7.15559022183002	6.53730104436564	9.8218135440027	5.45120241259077	6.42017951731722	6.80394060957844
ENSG00000151632.17_6	-7.46489	1.35737782073876e-57	1.76234328012349e-55	down-regulated	13.7386245079184	28.2864357264442	33.3379424656331	35.8750481209898	87.640909546547	42.4419840136048	39.1771266069072	25.3059960788536	9.58710697936573	35.5830869665007	0.229631228037438	0.0580144461778255	0.0408026328852464	1.19360322675398	0.170634887439885	0.154056920921329	0.239343436412002	0.0887746260222369	0.0556720029220407	0.307998707129047
ENSG00000249850.1_4	6.63670403615375	1.42382011575087e-57	1.83690817971302e-55	up-regulated	0.104651570677673	0.219422035405882	0	0.0819753290701659	0.420042535225279	0.0747070643790397	0	0	0.0998118430081911	0.329295352156348	8.61250405001868	19.1477308249423	10.8143715068062	12.5661894216351	15.3595171358233	16.9488845616096	16.2778730806099	12.430371551417	20.0450235164938	30.4195805135645
ENSG00000279608.1_5	5.50585776287586	2.18816085549443e-57	2.80524974077977e-55	up-regulated	0.118563512202344	0.0994364327409329	0.25567239003675	0.510800323020518	0.51395172917568	0.23698726420345	0.111658025006676	0.260545750393249	0.603095527494834	0.652873370067962	11.3186005523009	14.3306263438399	10.1252284504867	17.1552066493922	18.3036390857444	29.1521246815402	16.4348851850353	16.044347766991	16.7799634678876	23.8190303211895
ENSG00000108602.18_6	-9.40847	2.32808648218246e-57	2.96598217830045e-55	down-regulated	139.219403934245	289.646102012791	153.686914292864	166.761071742843	262.461162728467	396.514814200167	470.481161691469	207.274207347449	146.725330990378	250.080544551468	0.510107397060301	0.0966558372240667	0	1.67462782184142	0.28428881066248	0	1.43554218503574	0.221856443551962	0.3710126981736	0.256572930216706
ENSG00000227232.5_3	-9.50828	2.80532993965962e-57	3.55179164534296e-55	down-regulated	10.4835156334598	15.0035298199294	11.4074710406288	19.2460597531085	46.1551816345084	20.7903511537501	18.1435612551003	28.7742663943428	19.8860259632653	18.3044098508967	0	0.27744732550328	0	0	0	0	0	0	0	0
ENSG00000228499.1_4	10.5551150977594	3.56749139984603e-57	4.48887312928775e-55	up-regulated	0	0	0	0	0	0	0	0	0	0	89.9180220818112	215.81198176799	87.8752703571923	224.468318464193	172.609253738495	62.8384953328729	269.448126372217	71.696607341209	73.5743476798579	207.289546537581
ENSG00000184933.5_6	9.3244169620164	4.85449102476809e-57	6.07079417477747e-55	up-regulated	0	0	0	0.0245849872698826	0.0251947518807363	0	0	0.0191585663461043	0	0	3.73093000165361	4.95946754759309	8.20006004725889	4.8992970642011	6.82433926183285	12.9387787604623	4.95364243469815	7.38934393210233	5.26019013124332	4.7347473025297
ENSG00000279555.1_6	6.68409337097931	8.5763314149223e-57	1.06597524123034e-54	up-regulated	0.193341033339685	0.0900836573703208	0.0496337998089864	0.50482423812514	0.310407028890978	0.115016119134556	0	0.1966994847927	0.122933175563949	0.202788176828409	11.3147558768342	18.0447878990696	19.0996774465585	15.0902085933591	24.8730576899224	31.4707644500268	14.5942227190788	20.7776631379672	33.2608109202027	25.6098429278079
ENSG00000256812.2_6	-7.21259	1.22898208892512e-56	1.5182770242818e-54	down-regulated	121.574375910972	179.536325377637	292.533360252883	272.270114576182	175.186688327823	288.507074761291	365.716160290271	215.544862762413	256.88625730395	115.684999433445	0.985157612450122	4.85339380260368	0.52515101807087	1.2128125049367	0.732053125995416	0.991396181347318	2.15633179255092	0.28564385394904	0.716527511711763	9.91025720498393
ENSG00000136052.9_7	4.6534216717541	2.40972297100009e-56	2.95902367716059e-54	up-regulated	1.83088440977671	1.04569445256137	0.758093418748205	0.894423887478444	1.35910792585763	0.637105789951943	0.335491225370199	0.680982704777369	1.27680100164934	1.71385732788964	31.0113310480174	31.799901798079	34.8020872701752	25.8457070876667	24.3281534098519	25.8937054268574	28.5202493792477	31.7352484445654	35.2643932234613	40.7576883582337
ENSG00000137440.5_5	-11.3423	2.59096345665912e-56	3.16252689224787e-54	down-regulated	437.155095818162	882.760130966986	354.440916083321	327.026225092026	912.05691819975	320.750108263783	511.217559890926	219.594693321582	293.231384443925	1278.08081513745	0	0	0	3.00435172700825	0	0	0	0	0	0
ENSG00000266127.1_4	8.2743227801483	3.25769935793169e-56	3.95267522095711e-54	up-regulated	0.0289901006251186	0.0810443881487706	0	0	0	0.0827800404611658	0	0	0	0	3.60520371554432	13.5016433479478	8.59157874847335	10.7911882228844	13.5524003239597	8.82110198635046	11.9361762297783	10.3302144368123	11.1055619139408	19.6267289346045
ENSG00000127824.14_6	-3.67639	3.44510237225204e-56	4.15532347668554e-54	down-regulated	155.775973928414	182.204827175611	255.852614114152	202.450786895552	402.218243123855	236.071309537034	225.296662760938	151.335167668152	272.979367354308	336.063343089359	19.8268558523812	22.1156159356162	18.2796515493403	25.2784457450194	17.5127928613699	20.4125290739402	33.1426689677068	17.8608794889346	27.6620089052416	20.6975946618462
ENSG00000103034.14_7	-4.21317	3.65148926147639e-56	4.37835041799616e-54	down-regulated	14.317076878391	25.1500974419939	27.8490532764667	24.120341968857	20.4038001828404	23.6926481141121	22.8679964031062	15.6095466899344	47.7355752115546	26.02	1.10218784193782	2.95295756124958	1.31170715574123	2.2719962256884	2.85703329467476	1.06617652286562	1.7632815765769	0.862113242622603	0.633859830511888	2.1659361761157
ENSG00000108448.21_6	-4.36764	8.34662031334002e-56	9.94956189866217e-54	down-regulated	10.1274629603992	17.8888684496447	17.3552853332089	9.95755022859144	14.6674312300287	12.7758916777161	13.9823313200131	8.47467166725644	14.2491070435086	13.2922286259775	0.514084325831561	1.2122057552712	0.791669102317048	0.750081623134792	0.59423300640977	0.383214663152655	1.28598581510016	0.46373412001706	0.997080556837991	1.03429295569687
ENSG00000159495.8_5	-10.0879	9.43575055697815e-56	1.11824615903164e-53	down-regulated	14.9315910480222	9.98016152413518	40.0420786286761	9.64281345167697	31.9013487129895	53.6161782287545	30.298327858503	26.7690975111379	58.9348877082355	27.3425189579693	0.211889083740343	0	0	0	0	0	0	0	0	0
ENSG00000175121.11_3	-7.54353	2.63903378751142e-55	3.10948351009438e-53	down-regulated	35.2594597999611	31.1371918237782	41.8421965360985	30.6374155152429	34.3602840606141	34.6238620000535	30.3613723888808	25.4562293388156	24.539691282019	23.5342089180475	0.236853027514349	0.359033847466409	0	0	0	0	0	0	0	1.90611077275936
ENSG00000243508.1_5	8.06440889407329	5.07382950730031e-55	5.94396210786261e-53	up-regulated	0	0	0	0.0742721775306131	0	0	0	0.115757508862577	0	0.149175874819776	7.2829814519279	16.2970146415187	14.7896668202848	17.0780330288421	20.6165873351865	15.8215521488883	18.6522051989598	12.4689751897755	10.0896721144265	20.2347159032477
ENSG00000148600.15_6	-6.63516	6.36211646265824e-55	7.41059325570432e-53	down-regulated	31.9349907381993	98.4285404785996	141.276378836094	173.72932109735	213.272306620429	110.308532741725	108.92877332718	299.03357643213	93.4738706131349	129.185796122755	1.43968886435815	1.11542511907924	0.238760600013073	2.5207167912153	1.99697349055342	1.71710314585364	4.72182577910822	1.03894682652548	1.02384911881805	1.35171343582534
ENSG00000162244.12_9	-3.74841	7.60343259911146e-55	8.80615739206182e-53	down-regulated	675.662544629201	653.190485012768	708.727370528982	722.214307459287	999.087650071132	672.794881757176	1101.27832560845	798.222393921464	620.951098771628	787.325046116562	64.3086003277797	93.940822339376	68.5610637446219	128.164509265264	52.4464555319063	42.5664405182759	78.4349031084586	49.6278853401109	57.7732819065219	85.348455759879
ENSG00000235613.2_5	6.86198380262171	8.49725244916187e-55	9.7857623685715e-53	up-regulated	0	0.111633498619571	0	0	0.032055224779153	0.114024249471612	0.0268616175254437	0	0.0507804296777251	0.0942372109390141	5.11199623471608	7.97042417198908	4.82717	5.75387480192058	8.46552634420452	6.85915767130237	5.84580439043759	6.09823476499356	7.86106438424943	7.34635132442695
ENSG00000279981.1_6	6.64048318068991	1.03485537261018e-54	1.1850838154655e-52	up-regulated	0	0	0.136357545175801	0.0924592973886114	0.0473762510267185	0	0	0	0.0938141285949242	0.0464261888897864	3.23799075589237	5.07192118699382	4.37266731589695	7.26381695812806	7.21828027771124	4.6343047452825	3.77993386245503	3.75538755170017	6.90818842369682	6.51455580563326
ENSG00000278963.1_7	6.48032222158649	1.28394091325728e-54	1.46211461317522e-52	up-regulated	0	0.0658980171418874	0.121027094373842	0.246192759550568	0.0756896730140949	0	0.0211421285311837	0	0.219824254274355	0.123619710305091	4.02352841718937	10.4555463529967	8.94685458308932	12.4540225983458	8.88401431937906	11.4143453725988	7.62055703959749	7.73296741197606	9.19726852550524	14.8022660846919
ENSG00000175183.10_5	-5.17489	1.35859767242692e-54	1.53853638637502e-52	down-regulated	38.7322234439538	44.9438576962692	74.2219186519842	62.6462424658901	189.088596703657	70.0945873076813	106.864839295459	31.0530910979458	43.5301282267205	110.112938654371	1.35446524190335	2.24565162383132	2.34654949943889	3.40440054735055	2.01295813351427	1.19266216407206	2.59409446046694	1.71816587260686	4.92566670153105	4.17275773242374
ENSG00000263266.2_2	-5.25941	1.90350742773775e-54	2.14370692856388e-52	down-regulated	57.0308126215603	53.1448921629103	60.9660023243492	60.1979	62.7114170812781	47.6832843664289	67.3210909325111	40.6326664955161	44.3817483217185	72.9082425595671	1.69076622717936	2.56294931114483	2.70385447252899	2.77530200559873	1.88456753461384	0.56715770146593	0.528683057318955	0.980466425178927	2.45946537353371	1.70083730492374
ENSG00000129455.15_5	-12.6545	2.08086514154913e-54	2.33056895853503e-52	down-regulated	79.6578015873802	53.455835492465	30.3740757788707	16.9232242880853	23.1045466314092	38.7121192112247	24.6037581430624	12.833876733252	18.8076552907831	25.3786956794599	0	0	0	0	0	0	0	0	0	0
ENSG00000136810.13_5	-4.85864	2.45098592286725e-54	2.73010366402874e-52	down-regulated	1152.66379491509	1339.34196580564	2759.38726727527	2192.59071776466	2231.33598193147	3018.49573927906	3430.02520757579	1753.62580238039	2237.89167562418	2961.66625856159	54.8410906954413	166.261820659613	63.1657883953679	127.794413886518	64.4018301556403	40.0772724293301	161.989012211099	62.184384189009	73.3639040011256	247.762317406106
ENSG00000277075.2_4	5.45321708362702	2.47195061774581e-54	2.7384913800071e-52	up-regulated	1.72664811503162	1.67088371165658	3.17100498229554	1.8727094821766	1.06619834088617	3.9822241075287	3.39511847128074	0.648605923921549	1.52012064243516	2.61204319122054	81.6151791783826	157.591171052171	150.199381553551	149.915380439955	102.521954879091	52.1473092899912	120.309152316807	110.432495393925	138.50800576099	137.812932314965
ENSG00000159527.3_3	-8.89642	2.51440066565294e-54	2.75853064808933e-52	down-regulated	74.3769329632231	81.0844	84.9565629866032	58.5090000876454	52.6502011399477	90.2266449704768	50.6718423197298	14.2132062842638	106.60290579528	59.4831488300975	0	0	0	0	0	0	1.58199278021273	0	0	0
ENSG00000279977.1_6	6.56037145120498	2.51710508508936e-54	2.75853064808933e-52	up-regulated	0	0.206552473402113	0.05690257486298	0	0.118621848199139	0	0	0	0.0939576693381296	0.116243058739345	4.18880403413902	9.42198988564307	3.88956114695769	7.76288368369316	7.02851006761719	6.70826691160112	6.25319386648567	6.58198362476673	7.27255847133021	12.777191721005
ENSG00000185340.15_4	-3.73966	2.84881103104196e-54	3.10535636667163e-52	down-regulated	24.6275046253329	45.7090710964371	54.657526956751	48.1450988583928	76.5466389257676	47.0434720072657	72.4683690092508	68.0638261293211	51.3524802859785	66.9988145675501	2.42858943569177	5.27106567311621	3.41301273262309	5.9795987966611	7.79277088810746	2.96238620854972	10.0792008762527	4.09694899092623	2.8904208017087	7.99545393787811
ENSG00000123159.16_6	-3.94579	3.40673353398156e-54	3.69376895514256e-52	down-regulated	138.323614236165	146.535372536801	137.704807883697	110.026954345562	138.179425046228	151.977927139513	170.793756868662	95.5752784426749	139.984071619191	114.171890185996	6.12617154949276	13.4230140864941	8.37190075700278	17.5519099813541	12.2497	5.97814874518142	23.8925447897151	6.65292842895904	6.96710039090546	13.8940020381946
ENSG00000164078.13_6	-5.97896	5.12095135040188e-54	5.52304086384085e-52	down-regulated	12.5246728792873	27.5198626601967	35.9960249685157	52.7342359653239	116.960476036361	21.4839423592448	17.4823866321579	72.1317834214182	21.9347864385911	72.7646798736056	0.517901783696647	0.214107770423609	0.351367227246961	1.85478104334568	1.18951663694686	0.631735063514031	1.23664725041191	0.709867399417911	0.684875877531046	0.94724849902931
ENSG00000251682.1_5	6.6963178341351	7.25975465510436e-54	7.78857046787617e-52	up-regulated	0.0571953592705386	0.959368087121488	0.528587370554586	0.089604166800892	0.275479672848254	0.244978495374922	0	0.0698266529771718	0.218201186407078	0.449925544612947	19.246412509897	62.7890056493031	26.764041733155	54.2557454267112	42.2831903705237	16.2805929024865	55.9948	20.8660177033637	36.5174427288635	61.4503021207853
ENSG00000149054.16_6	4.92740310681799	7.77668897305586e-54	8.29947790716077e-52	up-regulated	3.1378286461468	1.17963854981891	1.03817641822312	1.54396026957154	3.73739320903227	1.04316999044284	0.77724954490596	1.20317594374237	1.36130777035769	2.0406324826532	49.2643184822389	39.6311282661463	73.5484208167184	65.1542603467533	52.894518244888	84.2254845621175	58.4563297358633	54.7815900596369	67.8650484333273	49.8495236579651
ENSG00000140263.15_4	-3.92329	1.33322282224279e-53	1.41543822961443e-51	down-regulated	9.91934035069646	12.4091035356416	9.08261794393231	11.1638947503892	8.82075804741182	11.366209770244	8.59549498611067	6.76724097132109	15.6509488729425	13.0813426523999	0.477517658303793	0.904806895932404	0.593942928065992	1.69827580886533	0.620961060045355	0.266967537300908	1.56779965219586	0.6230474406864	0.868273602058187	1.56117650111985
ENSG00000257169.1_5	8.5218034469204	1.55662664263139e-53	1.64405582815535e-51	up-regulated	0	0	0	0	0	0.512050542056867	0	0	0	0	11.1503117568294	39.7699031039714	37.0614535458716	50.6014115675975	38.9910524402864	24.6420242705887	30.353699670209	31.1889750768124	45.7969414382139	40.9080696615278
ENSG00000232587.1_4	6.57134783393049	1.61044827759936e-53	1.69213287064873e-51	up-regulated	0.122030531873243	0.136458854269266	0.112778027436015	0.114706272735005	0.705307523407876	0	0	0.029796066360656	0.310365586441836	0.153591911547293	8.74834185958415	22.7334529151005	15.9888578556047	19.6350112110906	27.860303444923	18.2063764672745	13.1750871648836	18.428875244383	18.6990399879494	28.7361681842711
ENSG00000198142.5_5	-4.67399	1.809490119557e-53	1.89152033831025e-51	down-regulated	49.5603783270323	85.6034896717564	126.366881970134	89.5686504745655	84.8935830557392	95.5410837419396	81.1248831329449	93.8085392228682	131.716082756272	104.144120925226	2.8324079789116	5.58966117054035	1.76624	11.8424181917095	6.19500155640297	2.07949652158407	8.42213705532314	3.22301584762729	1.55477333425245	4.73087877985055
ENSG00000234797.5_4	-8.30027	2.04252302180097e-53	2.11697555785013e-51	down-regulated	20.0688803260821	19.4344442780752	24.6248576803266	24.7794406031569	26.8958254680953	18.0901981754468	39.4131560078327	25.7467996819072	25.0884704994945	31.9087196239502	0.311037183301862	0	0	0.510550840652596	0	0	0	0	0	0
ENSG00000135905.19_6	3.03429167438683	2.04593889764755e-53	2.11697555785013e-51	up-regulated	3.32473348605488	5.22610762097236	3.54500768324134	5.53300360904288	5.32337262174631	4.33554307606977	2.43026937587988	3.88680626506778	4.65916189745222	6.01917702626668	18.1532234105245	61.9894168108687	42.2877799029152	53.5779258357813	49.2597346264577	33.5763400894477	45.630064459787	35.1068340962369	52.5895	51.8030653717352
ENSG00000167768.4_4	-12.3184	2.39550022147193e-53	2.46615537951938e-51	down-regulated	2345.84706279549	702.067436306318	4307.44509800127	6095.69403621122	12447.5638545761	3508.64286152738	15392.2789794175	4041.38377226989	2183.45595600622	2915.49680502943	0.0993868813203299	3.91704773136182	3.17876781838718	0	0.886231517483197	0.666775030863282	0.248617032581663	0.806875002232256	1.01201	2.59945090513365
ENSG00000227081.5_6	-10.619	3.34590240366599e-53	3.42728013046873e-51	down-regulated	51.1676412900035	51.881121260413	61.253948234855	53.7867459139049	56.1848895117333	53.370726792386	76.3295510015946	54.3760683984113	68.1027295049666	80.5017370904887	0	0	0	0	0	0	0	0	0	0
ENSG00000149311.18_5	3.63687347854172	4.41260127981085e-53	4.49732322438322e-51	up-regulated	4.48969731917155	5.91300829602035	5.15836842979783	8.20673170708328	6.0716997775766	3.74457785229764	2.43964041186221	8.0307496102894	5.72018069305022	6.85729548067398	48.6358899473671	84.529376209626	90.3863065742237	103.46992611573	76.3740411397464	81.9226082288274	64.4569007301776	80.6332610511845	101.087828086679	101.42072557275
ENSG00000224083.1_5	7.44227417131547	6.04717428779971e-53	6.13261694937857e-51	up-regulated	0.0884881081908071	0.123688163064747	0	0	0	0.0631685387288739	0	0	0.168791755453642	0.0696088997032072	4.36938032694665	18.1528265182362	11.2144487694061	12.219138902268	14.6707662462249	11.0740510623272	6.47705944568772	13.1381217640959	10.5931652418643	32.2329818438018
ENSG00000131018.24_5	4.27361497156476	9.27580457371201e-53	9.36029705101711e-51	up-regulated	1.24896626167014	0.754994285329371	0.839771870961721	1.8228246704575	1.39608585350808	0.780466874643127	0.397431802595962	1.75196606872823	0.795518732296103	1.37948062461993	11.6471053213861	26.9365363237971	24.5465750059578	34.480389925297	34.0129199723247	18.8756	21.3248296166556	30.1738195827459	31.6350748719193	24.498582058342
ENSG00000197728.11_7	-3.92138	1.02027676318173e-52	1.02449859806386e-50	down-regulated	102.724564673616	139.353121310468	145.469922072021	81.7942885723558	182.713469678151	94.8054844392942	123.670978675707	61.6701652500596	58.5216007080044	85.3800453649454	4.21559163437619	7.66824946113351	6.29209193497675	13.6416299873347	6.26506255418386	9.21182345610396	9.79209608112677	5.58765571095638	12.4395877118513	15.0242009375509
ENSG00000186868.15_4	-6.30014	1.30058983535035e-52	1.29956976489125e-50	down-regulated	2.13644217567974	2.53978554887186	6.43495	8.30189211615592	13.1854504941528	8.01866172498546	14.594003219646	14.3883247341329	14.6905996212781	8.6971934631857	0.0165733619788861	0.150736462501983	0.176692902862987	0.217634272557005	0.246307419068163	0.0889510067982759	0.082916779767182	0.0961080527362052	0.24108365340436	0.166720814909582
ENSG00000099797.15_6	-3.48403	1.46828144661628e-52	1.45305880750582e-50	down-regulated	69.9829481874407	84.5658004735653	82.8693544635523	80.7223113601136	107.508615868829	115.739112136226	110.149407273706	67.914120009749	88.4269647768821	88.4580315732042	9.13813430039766	9.02289368014921	7.77604528334538	12.7291515322903	9.53145828025156	9.84281567851747	10.8528351968196	7.34103251976441	12.1342033166607	8.3492110963433
ENSG00000170465.10_5	-14.8092	1.46845621245192e-52	1.45305880750582e-50	down-regulated	6187.66964516483	6518.38460251859	17038.2121264732	8644.40527700951	4684.50340078266	9803.68754336164	6324.24262366108	4324.64414100252	11210.1845013764	6622.91956968436	0	0	0	0.835160325758877	0	0	2.96976285284104	0	0.123352815802231	0
ENSG00000148303.17_4	-3.52736	1.64795176445821e-52	1.62279462641141e-50	down-regulated	1138.54469879756	1060.7140943177	1339.82337483222	1352.24891165478	1836.43317116906	1066.84752324918	1843.39207752246	1348.20243872373	1384.60606066378	1322.04469487524	136.674991785881	183.730999294084	141.943298633266	244.475832839035	128.24406286149	92.657298748204	161.134942014224	96.364340876835	124.238442721047	158.940510213802
ENSG00000171916.17_4	-8.09105	1.75693652829423e-52	1.72179779772835e-50	down-regulated	14.6330368495692	36.8429936524502	29.0009227360142	14.3585117090351	36.427000484556	60.8284592815412	24.6611233102956	47.3873718708471	27.4243641311349	62.4101622430297	0.156042002981687	0.157690928378179	0.0554534730903612	0	0.0773013608013671	0	0.910793908170434	0	0	0.209295293096421
ENSG00000232373.2_5	7.51789813743944	2.72862363412127e-52	2.66125665827407e-50	up-regulated	0.0594590278432512	0.166222966722017	0	0.0931505058563363	0	0.0848914047297444	0	0	0	0	8.4817131647091	10.5493428110447	9.97001748115902	13.5652954231442	5.49458344524616	13.1314217159988	8.97645243759228	10.0892323435299	13.6033094703695	15.7518177843861
ENSG00000127311.10_3	4.54410116550204	3.66069525083048e-52	3.55331485680612e-50	up-regulated	0.690295674324462	0.923832076073429	0.893591706272107	1.54162771792958	0.943202182074404	0.325023608788757	0.355672792730989	0.869639916407198	1.02724738419322	2.10275435279851	12.5705512078309	36.0743606740027	30.5835722598788	36.153388336023	16.7658137176704	22.5612450416943	15.050755557479	21.4949637477446	34.0707819994302	42.5837486869294
ENSG00000239039.1	9.69943726304963	4.55795519556017e-52	4.40328714247861e-50	up-regulated	0	0	0	0	0	0	2.18638069570078	0	0	0	449.373961317513	342.394009535754	506.972713599186	480.040518780905	137.809000968637	207.367034598481	184.378216239986	124.090281936708	332.027825427051	435.308047728919
ENSG00000058091.17_7	5.3843179089176	4.62706351517521e-52	4.44896522138356e-50	up-regulated	2.20628836491818	0.707016135175573	0.905235062270836	2.2866876103087	0.935814302648401	0.405783818119242	0.324046732724642	0.670443340128826	1.31707442643178	1.05346825037506	46.974061485877	52.2958356396006	58.9842558618178	54.0258394912031	37.9693223893447	60.9482360205082	46.7643784283904	58.8940066573648	59.4624911814157	53.3156867024406
ENSG00000105131.8_6	-6.88218	5.68376391168625e-52	5.43933537914613e-50	down-regulated	43.6628814667787	51.489753220243	64.0029059117363	27.2013336078203	21.1253938779427	73.7094881935218	58.1436483470147	8.31390192128148	60.6411964510175	24.1261050815233	0.120621736939015	0.365689109029201	0.257195913240563	0.79197642598793	0.537791223292242	0.485542324913516	0.452604275899886	0.279791638404718	0.701847435862059	0.970721778907695
ENSG00000210082.2	-3.54213	6.04479087406461e-52	5.75780454097818e-50	down-regulated	11333.103161391	15335.7917906674	13082.1558143719	14383.8380804386	17845.7873709094	9815.6635280839	8644.71871211815	20448.1646180067	11338.4741861077	15813.8168091413	965.623813786839	1844.10285626063	1169.82896792378	1501.44684088813	1224.57602742283	1373.54390383435	1353.96612683008	920.328740290106	2386.36569270343	1486.74072711008
ENSG00000212283.1	4.35314263594117	7.54473365391613e-52	7.15310933960122e-50	up-regulated	12.7500496942298	18.2364091648444	25.5762099647289	26.4780312896636	33.7994226677941	16.0869211962866	15.9567433230092	13.3938545671212	29.7882900355557	19.5930734533027	451.167619568386	526.079069129727	726.127234004168	608.831877478221	412.621102315451	456.935079746827	385.242996241102	266.661065900637	608.960390348297	624.050634839453
ENSG00000136149.6_5	-9.13584	1.16045138984114e-51	1.09512227456119e-49	down-regulated	31.924543032839	29.1831307089823	28.9254755553482	29.4200347662929	40.7021216633295	27.4423949819006	57.8119068139024	27.9162851152558	22.6166242786709	44.8390504519561	0.404043399877419	0	0	0	0	0	0	0	0	0
ENSG00000158077.5_3	7.28303036018574	1.43011245753397e-51	1.34338305688352e-49	up-regulated	0.141840890968322	0.0495660931452749	0.136548271701093	0.0277765867187659	0	0.02531380203979	0	0.0216457130393436	0.0901875346912023	0	6.29048843176583	8.84731715393227	13.0672117210931	7.1320457716655	7.51751172343995	16.9678769459024	10.1389846751767	8.8751111106873	10.4711109382646	13.0473357380066
ENSG00000033170.17_5	4.09015503818793	1.8436408253298e-51	1.72388874236343e-49	up-regulated	6.0133098545227	3.19011205202629	4.22437994492384	5.0329514750708	5.26669273051875	3.03013395239687	4.36774675677839	5.52521408880175	4.46123836222315	4.36061439815068	84.0081291453848	84.5734696175833	121.382755900502	82.3296164594498	72.3286537958482	101.876189933474	62.9554208306846	101.337234573441	103.691268159157	87.2898182208711
ENSG00000051596.10_5	-3.79694	3.4941177875905e-51	3.25224187133538e-49	down-regulated	18.5330376366854	23.083316880222	23.8213745338971	25.4569880419033	25.3645772190151	33.8343074392179	22.2175327987593	20.0295395466852	19.9162199733449	30.1755892065674	1.43389133502453	2.39092183491113	2.06375671178097	2.94206957320103	1.91789853479112	1.15437722942616	5.11131822160063	1.24725904333794	1.14719191640254	2.45213496628973
ENSG00000201793.1	7.13818711323044	5.53095651487156e-51	5.12468261814281e-49	up-regulated	0	0.158023004316834	0	0.531331731565156	0	0	0.608384193586304	0.276037136518452	0	0.533590629163046	37.2152348917195	45.130194391898	35.2676670329869	81.4490805990931	31.955710369539	43.2765985249003	39.3064360006701	28.7745581302511	19.247989879829	48.2520148462061
ENSG00000122378.14_5	-4.04935	6.12154112369396e-51	5.64622145997184e-49	down-regulated	72.5975168675495	124.673267195364	148.012368244338	181.415124811634	191.757766642083	104.197357214782	114.103318628858	184.419119629962	100.943717472472	158.678995798652	5.72675746464296	10.5780622642496	7.8440808815776	19.2983519446062	11.7799923118385	4.73254827427207	24.4292926524184	5.2782778410706	6.50985025824509	9.38525676961561
ENSG00000160803.8_5	-2.68904	6.57580021928116e-51	6.03788791305528e-49	down-regulated	30.7825158528007	42.3463813929049	51.3151639460791	47.4341250549638	74.0965846826764	39.7368491135873	45.9333590525413	43.2650544221212	45.9848888042526	75.2259292885265	5.41151845046945	8.29956100950671	7.66985495651086	9.82324004170147	9.08318852934374	8.1152907463875	13.9350998952183	7.97449391642696	9.53881862012575	13.0650054048403
ENSG00000088726.16_7	-8.29215	7.04005502987661e-51	6.43517855287017e-49	down-regulated	104.257564021069	86.630108967996	72.9743162190704	33.9387807795324	57.4298665386136	87.1094340665162	67.0357451522597	24.6704109231548	70.1303378197401	49.939033442397	0.0749998667652353	0.454754427364187	0.0799592996880731	1.47729906576456	0	0	0.656644561638193	0	0	0.301786418981009
ENSG00000113532.13_5	4.78464587593755	7.07237806505984e-51	6.43586403920445e-49	up-regulated	2.57455992200314	1.62697750386678	0.653155899636894	1.70148127335012	1.00035936499735	1.51973218674596	0.582139253335589	0.470150040955743	0.863894584534627	1.40917924606539	24.4362469124021	77.1542229265142	37.7620689438165	54.1911288794832	35.6576967858771	32.7030448829145	28.5842118432933	33.774131466417	42.1764309735591	75.2101242583357
ENSG00000279235.1_5	7.55960755580158	7.39910181552696e-51	6.70325739589784e-49	up-regulated	0	0.0691784455208393	0	0	0	0	0	0.120842026089337	0	0.311456511702783	6.87879451504339	13.7200342882478	15.0533039996947	20.2052550846847	10.2230200816168	13.6018201317891	13.5847549867462	12.1769	16.8525592212852	21.8518994885883
ENSG00000214860.5_5	-9.53744	8.23607894011443e-51	7.42850589005719e-49	down-regulated	6.21368700898682	13.4566658269196	21.413359403768	22.5842031588307	11.465761069866	15.7557198775395	14.6684709576662	4.59202660953845	15.5717565297557	11.3922471206423	0	0	0.129228338760577	0	0	0	0	0	0	0
ENSG00000229622.1_4	8.12469148041303	1.15570848478055e-50	1.03779567197211e-48	up-regulated	0	0	0.0911836357261414	0	0	0	0	0.0361362100783788	0	0.0931369516169007	7.57846727265703	9.19026044583017	9.46467447805136	10.6625547719478	8.36668774123658	13.0739286261739	6.22892341175704	8.03604705750855	8.50421531851247	16.5541214047525
ENSG00000069431.11_5	5.88310811644444	1.25431502295139e-50	1.12140164157198e-48	up-regulated	0.296819098445817	0.0772838057441402	0.0717160550959046	0.246180042982409	0.196222349616602	0.0830936012204884	0.0469800810646448	0.0710529475025974	0.107316062150795	0.0824088833263176	4.25748210614636	10.6163489835031	11.2113593895798	8.52588258176572	10.2186196769674	7.96906372630525	3.59441670555824	8.36954197268246	14.275157525427	14.6473191974902
ENSG00000244044.2	9.31312669954695	1.46031431577567e-50	1.29987104859264e-48	up-regulated	0	0	0	0	0	0	0	0.142301903136236	0	0	37.5175195582729	46.5307866316466	41.8165079630777	44.787632366214	36.7490669249699	40.0432894397066	30.9279588531589	19.7783744389542	24.8066766123659	65.1889884283702
ENSG00000242696.2	7.50715358805385	1.62226192858226e-50	1.43774726748786e-48	up-regulated	0	0	0	0.356606482015671	0.365451148492297	0.324988306995688	0.612481056842777	0	0.578931093901607	0.537183832053033	64.1082194472172	78.2476191205579	82.5494963961503	72.431177343088	39.5949542625938	108.361494174021	40.6124712213197	34.761991438162	46.0218141865778	75.3780169227566
ENSG00000178404.10_7	7.48885788844457	1.68718864392246e-50	1.48881616094006e-48	up-regulated	0.134768767893357	0.0171253636428899	0	0.0383878670382944	0.0983499375699638	0	0	0.0299148618408906	0.0467404498610304	0.0771021375473002	2.77836585084248	16.8463522137048	7.26189258479154	11.0335606647014	20.2459520572505	7.21538068918236	8.74367810999055	6.13280149783448	8.08307440178214	29.0310550134546
ENSG00000184459.8_4	-12.9172	1.78741430681149e-50	1.57045919095023e-48	down-regulated	16.5977954747773	6.12878178905831	92.2135851770768	42.4979532728173	27.3783271990319	36.1089285918443	37.5162515928721	17.8183953936029	52.9410138840669	10.8606129779304	0	0	0	0	0	0	0	0	0	0
ENSG00000178372.8_5	-13.2895	2.16826938981381e-50	1.89691001038475e-48	down-regulated	129.717896889121	22.2729266084464	164.061061124682	141.660496922731	52.7792576870024	219.106075424022	184.14428680477	31.4464411575889	86.1679980335062	40.1597157738503	0	0	0	0	0	0	0	0	0	0
ENSG00000143502.15_7	-5.44593	2.31617756821093e-50	2.01764801497485e-48	down-regulated	19.1879079160996	24.8848125526098	28.666220332701	22.6583238308901	18.078250652001	29.1150616017299	37.8584461702343	17.2520559519264	39.2062736936958	23.6625695034628	0.580456715316856	0.799896151845776	0.337549053868856	2.85836562196348	0.784231048334825	0.212411815209711	1.25401455017076	0.183602067455081	0.614079062534025	0.424664884071868
ENSG00000065413.20_7	4.03042746122875	2.4320042468206e-50	2.10953083264643e-48	up-regulated	2.34292722324822	2.0371612111941	1.43702736814813	3.78198606913018	1.70094629748516	2.0356364495223	1.13106761204692	2.05919485592433	3.61956061281536	2.59147431843766	18.989976790434	77.3568180563154	35.9695282531779	62.8167408282275	46.6454708824661	38.4144763921714	22.2808622955862	39.174319682457	46.4975294275603	79.6705557938295
ENSG00000102890.16_5	-3.66942	2.51279449216217e-50	2.17037300543363e-48	down-regulated	26.9369485199529	43.2487790801003	45.6764150303521	46.2311567682825	68.3901	55.1390937780292	57.9629475807499	58.5438318933727	39.3130747245699	45.1885297975424	2.9768976242619	4.80366373316999	1.94520015936309	5.35929678556881	4.85230398232612	5.02512736269716	10.3293377140647	2.56158752442378	3.49220204737189	7.14847057574258
ENSG00000284709.1_3	8.06647248921391	3.0031066643031e-50	2.58292515802339e-48	up-regulated	0	0	0.27047197921884	0	0.140959728704172	0.250705265396674	0	0.321565339554612	0	0.138132985385066	42.389924695711	22.3925214165283	41.0845419851808	36.8989016653467	34.3627638778939	45.6746091790939	27.3130026235689	43.9490891753905	73.8079170375717	47.8111993052913
ENSG00000143367.16_6	-4.04059	3.20507195938549e-50	2.74504986639134e-48	down-regulated	49.6664264724099	47.4803709899401	109.099315588697	95.192550861395	70.5027639470016	57.4698829946761	78.4174358980771	49.237999660984	104.460188808138	48.1208944303082	3.69827862868718	5.79935	3.26303221542952	5.86119737644497	3.22193985417477	5.30448938426232	11.564089823899	2.81018161832485	7.2347476143852	5.00317213922577
ENSG00000100764.14_6	-3.43771	5.11093918294918e-50	4.35905373662076e-48	down-regulated	30.1017804048087	28.5081337769835	25.8078104954913	30.0853336435336	38.6589358094516	32.158094060516	34.220692704568	9.24463187661205	27.3666083837497	38.8728623253649	1.41207531822064	3.60826380625566	3.35500297986344	4.10589834161633	3.89735576786269	2.97736972502305	3.93601042673583	2.57354439795497	3.75601173050669	4.38321508097087
ENSG00000279570.1_6	5.89987523103318	5.77604463471919e-50	4.90578724308816e-48	up-regulated	0.284054263267969	0	0.291685467785024	0.445008929238043	0	0.1351842117335	0.44585018108408	0.346786150500072	0.0602039687985914	0.670351252603995	8.31174994033549	29.9235100770743	16.9842959513901	23.3072894272708	32.9403401008134	18.1228332758336	22.0913991808278	14.0581583021979	24.6850752564229	20.9031475500081
ENSG00000121743.4_5	-7.05273	6.24932609327535e-50	5.28573705748235e-48	down-regulated	2.06159981407489	6.94143474697002	13.7104756976386	13.0917461957715	19.9425303943075	4.53543808180691	9.08836606182209	18.9875061432511	13.4216746643138	23.9590788890995	0.0474251171317569	0.215668202966013	0.0505611451997654	0.233537352312321	0.0704815245971805	0	0.296585719727262	0.1100063020195	0.068986730126449	0
ENSG00000224430.2_5	6.54020466246047	8.15211578643001e-50	6.86664166076816e-48	up-regulated	0.092167572812238	0	0.141965524198028	0.108294606501692	0	0.197385536150755	0.0619996161834713	0.225044591190231	0	0	5.56241343144128	11.4978937654887	8.98520146801557	8.02368754686135	17.5353420909877	9.49902162577907	12.0169983274032	10.3610639102497	12.995181306478	8.13897606037126
ENSG00000174791.11_7	-4.17848	1.06032509159891e-49	8.89451303174983e-48	down-regulated	19.1800813298193	29.5162697003112	33.0967260194763	35.9179394135775	89.4936985403863	32.9576946063405	44.2080728000189	48.9654047205997	29.4272117782029	64.5750512754233	1.42561119257474	2.71869483605027	1.81405151750946	3.09492368440978	2.73379705597693	3.57888428691445	6.78724036576669	1.54673729804357	1.20411802042542	3.88595616347185
ENSG00000137502.10_6	4.13052505506839	1.43699536321047e-49	1.20048006080665e-47	up-regulated	3.41395677045483	4.17700529852155	2.53024570654035	3.07925718852071	3.19232326771212	2.3534872034121	1.22993153402505	2.64025834985615	2.37598076862027	3.49237592233058	54.6712517627239	48.1210953795419	59.3336320895545	61.6447421584609	57.2418275377954	43.9971436490894	47.102925839581	72.4479916642576	89.7418006859118	38.5987431483771
ENSG00000279957.1_1	8.37738972157623	1.59409235115962e-49	1.32628483616481e-47	up-regulated	0	0.0805607472987779	0	0	0	0	0	0	0	0.0906755317531974	5.05932605063899	13.1015215745543	7.19183798319732	13.1489692208993	7.51899067518566	9.89987547955236	4.74597834063819	10.2685678033445	11.3459352110267	18.2372388769636
ENSG00000275126.2_4	9.99087424960915	1.68736547114658e-49	1.39818120991268e-47	up-regulated	0	0	0	0	0	0	0	0	0	0	20.4464753054248	58.1133855434001	25.8857385548318	54.5379115053704	15.1934126821581	13.717302547083	50.3478399935144	20.7494057421587	33.4601684538888	42.4220467332723
ENSG00000155849.15_5	4.07588176243886	2.93017834637199e-49	2.41816823532173e-47	up-regulated	2.35239671693204	1.24417108978733	0.685506568020164	2.46796279105328	0.992388894612701	1.72467932574608	0.670033156149555	1.00042550083657	2.28178703561909	1.75603542340095	17.699380783345	42.4965517637513	28.2357843624207	37.2806144411951	38.5154797552192	28.567680085124	19.8430164428835	27.0604123005692	33.9400439105551	44.9149011181115
ENSG00000226360.5_4	-6.66981	3.49648160365302e-49	2.87388229874448e-47	down-regulated	30.0696706299927	42.1761459589061	42.9623167604282	36.874313513826	43.4488906099346	32.1244960085354	54.6836614738217	28.4822060725136	30.7228609118751	54.8125245073991	0	1.14978937654887	1.2130021981821	1.86758244625221	0	0	0.474355197134339	0	0	0
ENSG00000261056.2_7	5.74294672638023	4.8090412514291e-49	3.93684726382051e-47	up-regulated	0.107719749295374	0.481824125335712	0.2322887138288	0.202508843515591	0.138354354496128	0	0.289845242004947	0.0526036353212346	0.164381008497875	0.0677899290927346	8.19521	10.2726242705303	9.2411852192076	12.4172212105182	13.3505214450177	8.88149440727718	13.9954434580897	10.9669762663417	13.9843884408143	17.7563512139266
ENSG00000251348.1_4	7.21064543121457	4.84030483924191e-49	3.94659095372428e-47	up-regulated	0.0794417328528515	0	0.0611819694472699	0.062228040633757	0.127542880261119	0	0	0	0	0	2.76040931479121	10.1305766690522	7.12502192085343	11.6853748517167	5.82975797282131	2.14433596294551	9.44920011964901	5.05498994180087	7.60815816195945	11.6920073252689
ENSG00000155966.14_6	5.98267730301332	4.96128569547288e-49	4.02911743492109e-47	up-regulated	0.109185663726484	0.112805411269218	0.0584968538722019	0.24542518996107	0.0457295096280649	0.0406663270182091	0.0510938484326395	0.0347735849248018	0.217327830067972	0.0448124705062147	7.39687963407357	8.05409655550936	4.83157	10.0609813332309	6.19322804718262	5.00907660289848	6.2763711175921	11.5793972954695	5.40517642919537	7.09159940124354
ENSG00000214822.8_4	-7.81922	6.13656847246873e-49	4.96380205328582e-47	down-regulated	17.843	23.795266650884	13.3320481972672	25.5883	7.61758125557847	24.6743674325008	10.7743650310978	18.2553185818328	25.1221866160336	18.9108816146479	0	0	0	0.172644797243222	0	0	0.789314134916858	0	0	0
ENSG00000228828.1_5	5.82848712068169	6.91028093313637e-49	5.5675559897649e-47	up-regulated	0.0150903827361109	0.0210932492369345	0.0464873714282381	0.0709232980973132	0.121137266855147	0	0.0812084258403146	0.055269042735949	0.287850225818265	0.213674461767523	4.19483629801306	6.02407505498996	5.17836414604883	7.24799854140739	6.07015837599949	5.48041448581699	9.3888446518518	5.37724555059068	7.06547307084349	8.43964582331578
ENSG00000099204.20_8	-3.6005	8.33979951754377e-49	6.69285328211072e-47	down-regulated	125.231975622538	205.492	304.904085266507	199.298234146654	242.056484261912	166.334771348878	126.726736740898	174.593488847921	355.275359389603	280.69443516328	10.3927339567727	20.150252684509	16.6457114604866	34.3562640273769	24.8561766318827	21.3062483403306	16.3844723862888	20.7990939877537	28.9346569596001	22.8543259206716
ENSG00000161267.12_7	-3.21726	8.57866523583105e-49	6.85754949675216e-47	down-regulated	11.8454522889451	12.106175265452	23.3842417414948	16.6838043778784	12.0767313191009	14.6489841061157	13.5075169386534	18.4366124071768	20.9615909830338	10.7631833165263	1.2976995738064	2.2209407121081	1.42814050351963	3.05773021249149	2.05302049860167	2.38716071655607	3.08913081485758	1.28658208535097	1.91813941809685	2.10553119895968
ENSG00000185633.10_4	-3.43566	8.73862290240967e-49	6.9581284860437e-47	down-regulated	45.3550434224036	82.5087325818222	73.9238668219932	89.7573177574056	128.769173691826	71.9439679587313	131.38979210298	82.6233451987238	134.18074332598	88.793271227255	6.87363354830666	15.0947758564887	12.8712530708503	10.2701504635195	10.7392141405828	11.4694810298233	9.14832710196788	6.23448759488774	10.7678304040847	10.1059194463083
ENSG00000188612.12_6	-2.80982	9.44048569366594e-49	7.48773775796446e-47	down-regulated	85.5965451715397	109.866343337323	97.5534990100533	110.704743725421	124.424327314901	117.005	127.003380436048	95.4404583140158	102.906169140797	136.034585254634	13.5897608044792	26.5337595014691	15.9057388997785	31.8842659850203	16.9036926715811	13.7749189052276	21.5239379115472	14.4763759147722	16.9749391036231	26.8956329199298
ENSG00000167695.15_5	-3.88089	1.38507784365228e-48	1.09431886686078e-46	down-regulated	26.303154844007	63.6202001546277	66.718892958586	80.7115427470008	113.001943038981	54.6991	93.2472187938349	92.1732491663036	69.9773437860575	75.7093463299744	3.43436889895806	8.49398497032372	4.43231	9.64280507701861	7.79037237444537	2.18281089051032	12.7736087368675	4.71688206192165	4.99578903999035	4.00032458230419
ENSG00000242620.2	7.33223281011058	1.39512022062791e-48	1.09799731958607e-46	up-regulated	0	0.34614562850354	0.762869684976216	0	0.397578721986125	0.707117415221387	0	0	0	0.779211712428575	70.6498744928516	61.7853851793842	59.8710633202849	46.0898368786932	34.9991113571142	91.150344878453	54.3788287528068	33.6159917204204	67.1961075269031	60.1367475669465
ENSG00000188229.6_4	-3.62898	1.47498439413047e-48	1.15638776499829e-46	down-regulated	356.726276484591	414.778812761361	431.300566586991	470.885204467036	560.358517391464	343.274523141378	669.380682328564	310.428423126853	430.637126837908	835.574023535039	38.1169425957997	52.0752421706654	30.1545478545299	58.5817614068391	39.3288983291283	28.9927007627134	92.4650316228461	31.6774406514915	46.970717571868	68.8726387317793
ENSG00000100304.13_6	-3.53523	1.55686628269106e-48	1.21590660177681e-46	down-regulated	72.2405966708666	100.895722796046	121.813605557422	97.882231178964	143.204321052983	93.6089697385474	83.6838511852026	80.9372470611105	90.7784430088217	128.679406486952	7.32784227110585	12.3241105746808	6.32975665778608	11.7648671976468	10.4134280059941	7.24865083087053	28.9008830295579	5.95533143392262	8.01401071178205	10.8689132772463
ENSG00000178585.15_5	-3.90112	2.57757181048077e-48	2.00539022079542e-46	down-regulated	111.449910971468	117.025523649106	188.226099961514	199.754899127471	185.904309707562	223.048848069267	222.194425016167	129.537349974112	182.267326217079	118.929025372884	10.8122449433505	15.7161986060768	10.1850043810223	21.7591905897178	11.9965507481932	10.0360924801181	30.1035837893879	7.64420251975754	7.32536182683221	19.0713832573659
ENSG00000261072.2_6	9.35833752964935	2.85055115969161e-48	2.20933972772448e-46	up-regulated	0	0	0	0	0	0	0	0	0	0	4.89114515719742	10.7094667644266	7.82186472410173	8.92061358942448	8.07671800548789	7.65662896979005	10.8757657505614	9.45449767136822	9.48650929791574	9.29386
ENSG00000111669.15_6	-3.3343	3.66946394935862e-48	2.83327095241387e-46	down-regulated	400.221094774038	454.236716219468	422.157673905122	380.302982745612	457.351148803654	459.35309758152	559.43101010434	275.713099590972	391.296631712626	410.381588496915	29.3066146044422	64.2766329324196	39.2509540928792	60.4322011719123	41.5128348596882	40.551775654814	81.3290769842326	33.670851151353	59.9494684798842	88.9963119801346
ENSG00000104738.18_8	-3.28618	3.94220303795105e-48	3.03237232926771e-46	down-regulated	31.8876472550448	53.5979674859745	70.7626727819393	90.2144080567657	87.8056000010868	44.9247980001847	49.7354732620987	62.2889694317478	59.6485002001939	85.6329422863694	4.96464054230565	7.68691827849636	6.42713149034391	11.5834928646844	5.58640627283351	5.42431480148614	17.1205967550829	5.88132215677206	6.03535449202333	8.84689072846465
ENSG00000198618.5_4	-5.964	4.22328662704713e-48	3.23637122577927e-46	down-regulated	33.7345809085492	46.3949828999369	42.3427142165639	41.2589403228493	48.4938263458678	37.7945738948901	46.8464991474008	36.7098905540407	44.0214321251387	46.1331	0.496535262499961	0	0	3.26014392223947	0	0.666239468589496	1.86313005139511	0	1.44456550553938	0.998985766446172
ENSG00000233264.2_6	7.35105635914668	4.35268497518349e-48	3.32303859678428e-46	up-regulated	0.897410371563406	0.19298384597985	0.141772242340713	0.540735833008787	0.073886311165563	0.197116801588263	0.495321644335752	0.084276824866253	0.52671300680701	0.434427768876108	51.8451767891723	63.7902206866798	97.9848147345684	51.9448118747019	60.5396473508694	143.646490406681	24.6328875821619	83.7517891065451	64.3977272030342	74.8443672454273
ENSG00000212464.1	5.81026940682646	5.00411617724813e-48	3.8061158267547e-46	up-regulated	1.14974344656083	1.28568376301315	2.1251369795766	2.16147194201335	4.79934314397536	1.31321805683972	0	1.40365822821458	1.46209638510865	3.25599179836226	72.3320143617291	221.838954405979	152.436693476762	182.235391898243	69.9982227142284	101.567527150276	77.8458828276788	117.055685455035	127.239688202203	145.525722467199
ENSG00000003436.16_7	4.1460786519214	5.30471958974677e-48	4.01975479990328e-46	up-regulated	1.44570864963062	0.709902900731523	0.457809729209625	0.768527457613592	0.59764085078476	0.737465996449196	0.341638315298848	0.341723795050566	0.847676403434086	1.06689276529911	8.10597842909276	21.8870270053246	12.8054538586074	30.2839372213286	18.2898292788607	7.44921018943492	20.5939968460508	11.2863704914794	14.0636110109887	26.4588808249096
ENSG00000116127.18_7	3.03822729036515	6.27972555855597e-48	4.74096021428166e-46	up-regulated	1.94398435247328	3.68592399656397	3.73760982514235	4.13472910802054	3.42213598468409	2.14528563449802	2.31691265279728	2.49336426625109	3.98155159443058	3.80328333812757	19.8254637658391	32.7914017878299	32.8729614211716	37.183507537461	32.3729940029166	36.3439490137959	26.8893282316029	27.0099262297599	30.664274811091	30.6979268918441
ENSG00000277775.2_4	10.3055556308248	6.40552724644405e-48	4.8180910476574e-46	up-regulated	0	0	0	0	0	0	0	0	0	0	15.0166737282377	53.8725200599192	41.6251280639332	23.0057929411474	24.5489718324698	10.0745118023553	51.9639794496394	29.6075058656005	38.5909533939335	24.1697932804952
ENSG00000278879.1_6	7.03609331940997	7.65382224425862e-48	5.73586443481499e-46	up-regulated	0.052352799167096	0.146356876481363	0.107518546204702	0.382749032581611	0.0560345849779102	0.0498304218780172	0	0.0852195186567033	0.0221918604657689	0	10.212681909137	11.0301425890713	16.3320068810476	18.2303814629514	11.383293833238	21.068576359825	8.46247712554166	15.397929093414	16.8985078936586	10.5303517704171
ENSG00000278893.1_6	7.68123205380724	8.69899772845211e-48	6.49525163724425e-46	up-regulated	0.0160581745030348	0	0.0494687467929945	0.125786371922392	0	0	0	0	0.0408414572182368	0	1.87952160171007	11.2182300311452	7.76475072989918	8.67693887142358	8.72899451899523	2.36427972938885	5.14241596133283	7.49323212117149	7.51860317277407	8.50822651821708
ENSG00000174444.15_6	-3.2111	9.63935155807611e-48	7.17111467736582e-46	down-regulated	593.799915409168	585.50196728039	749.90984286715	766.715793546903	1054.16729341766	547.672	960.159548611074	872.180770389141	815.991326541386	854.056497761502	95.0038649246449	115.677133878193	89.6769562354375	168.752117225793	92.9045763943792	69.5635251026032	114.084412314469	66.4174668826747	102.541487002319	119.828066623899
ENSG00000131187.9_3	-5.16118	1.03049029866283e-47	7.6383688174339e-46	down-regulated	8.21562072312814	13.9750203395127	15.7946258720428	13.5019791191784	22.0292210182171	14.2045945557676	26.6389445140031	10.0449006814766	11.0995767827262	19.9933653115036	0.357204132502681	0.406101123244779	0.571236860393449	0.293165704816767	0.663580117821775	0.718932297632869	0.670161621953605	0.207140794051886	0.259802680302857	1.25766138744361
ENSG00000130055.13_2	-8.19174	1.0970776661397e-47	8.10247505311293e-46	down-regulated	7.61131904979517	11.1584727729821	22.2829232083315	28.2646459862368	18.7207130217993	19.9958357098649	24.2381600339765	49.5273196912449	13.8831538784342	20.3209435057757	0	0	0.0999339693220534	0	0	0	0.703441065651832	0	0	0
ENSG00000223599.1_6	6.05972490879443	1.57419517224657e-47	1.15842579029148e-45	up-regulated	0.154938689055256	0.0721907995274764	0.198876455307971	0	0	0.147473685527455	0.208449435312038	0	0.49257792653393	0.162509394570665	5.66710223204692	18.040010859863	10.4725303099481	10.8526181368667	16.8444920970068	14.4475733807345	10.6322242046765	9.63987997864996	14.5637364221567	19.3829186372803
ENSG00000137309.20_4	-3.05508	1.73425005680222e-47	1.27161702006678e-45	down-regulated	158.422689999508	157.462419916045	151.901631448847	132.53807841083	196.438315868915	148.494657196491	124.372082658679	89.6819982837923	158.383680074815	327.474604993255	15.0893801559722	28.6721005338967	20.9586484951619	30.3500205360867	25.2679445981744	22.8130472098028	26.8476479945771	18.609690947181	23.3408759960357	27.151634630277
ENSG00000170426.2_5	-8.72722	1.91675409481232e-47	1.40039840389442e-45	down-regulated	68.9842211893634	47.2752890667482	99.0677327125374	26.4040289663275	27.2105855278603	67.6028359718738	47.0781903898866	9.25002141739124	48.1756263907208	12.7825129851859	0.138219430254321	0.209520031724388	0	0.453759550943336	0.205416807853381	0.185459617304399	0.172878473187026	0	0	0
ENSG00000232894.1_5	8.33318840930357	2.09706858639593e-47	1.52666593089623e-45	up-regulated	0.261022836516512	0.182428101508623	0	0	0	0	0	0	0	0	40.5759414317053	22.4319911957584	26.9732972718023	23.5070222964564	26.2493335178356	23.6990896683978	41.7945389907552	14.3946856437949	15.2766985315535	40.3374252721778
ENSG00000279948.1_6	4.15518794497269	2.69429276981761e-47	1.95446490462499e-45	up-regulated	0.360972084366466	0.396443677496618	0.436860729211208	0.747282347610643	0.517443702813749	0.312903501529601	0.277508579530595	0.361996069381654	0.393461178235188	0.730176650433642	4.05522734979945	10.5787638901086	7.23915270677099	16.0992919546745	13.5951925694969	9.11086284734743	9.08258135657221	7.43763432372573	7.95668002707845	15.7483133753951
ENSG00000178934.5_4	-11.3021	3.36420713236078e-47	2.43177298532064e-45	down-regulated	263.556735476453	17.2529994970708	352.15451694293	74.0582511526045	346.831412476614	228.873015201713	399.712793708807	508.966473550606	48.1308838192448	166.473269553235	0	0	0	0.614981694422446	0	0	0	0	0.544995167998947	0
ENSG00000265078.1	9.63678902581205	3.77010731465686e-47	2.71554302127086e-45	up-regulated	0	0	0	0	0	0	0	0	0	0	18.7700161606421	37.1120135400921	45.2427134512277	37.5077944321016	18.192607388599	33.9452307461539	33.6839155826483	17.9833074519204	35.6135456316144	39.4055375596193
ENSG00000136695.15_7	-10.2111	5.21068275601668e-47	3.73994920065648e-45	down-regulated	125.371407643636	62.6058680249915	144.288456654621	32.493140298752	20.4292772283378	98.9127585303615	25.5655967967963	16.7436436853163	59.7431992524109	17.9314608045674	0	0.116806275087233	0	0	0	0	0.192757612048357	0	0	0.465093404509374
ENSG00000218596.2_6	6.80159004173405	6.91251821513921e-47	4.94402706306659e-45	up-regulated	0	0.624985162575837	0	0.420286210947041	0	0.127673977748306	0	0.327520253250068	0	0	12.4291445867054	30.7401360830763	21.6201061989918	20.4017736721097	24.3049384424404	27.2100659155678	24.5459990898086	16.6912736667365	35.2084179961225	22.3741097850087
ENSG00000111859.17_7	4.39212401255926	7.60229754366982e-47	5.41836479476103e-45	up-regulated	2.84216047238746	0.916789703295433	2.06072023939057	2.3157733708307	1.40401822644043	1.17402378843447	0.895573951925624	1.24691029517098	2.16193794471119	1.41179938484833	27.3794691718846	47.1117289752794	31.6330614115233	52.2689915085721	47.6435919299494	28.0573062740834	22.4219491251301	67.5784992836727	45.8692428971486	50.3305982673349
ENSG00000168476.12_6	-3.02662	9.40125268378414e-47	6.67363962803995e-45	down-regulated	63.3535023282386	95.6445740157076	91.8620001264376	89.3662768328981	106.383538939988	122.440922273766	94.3852634453309	90.256834626445	86.6731511371164	105.142000526108	7.52954311121962	13.2332334247107	10.1215558531453	18.4494508326734	20.1098159695334	9.95654605662608	31.9379628051155	9.11236668767352	11.5877613390067	15.148785925253
ENSG00000276023.5_4	-4.12313	9.42900418404389e-47	6.67363962803995e-45	down-regulated	47.3982796493637	45.1566770380071	104.024975927093	71.6936935780805	129.543666707068	74.3599629220724	68.8583523213767	67.3072248856191	98.4140134090746	96.7684144397231	3.14289109572546	5.83993062594808	3.67498055614334	7.65512269071974	5.27354383917157	1.36034135037954	17.1187964131876	3.17475752064394	4.71927	6.52719851336047
ENSG00000160753.16_5	-2.75119	9.79172664459916e-47	6.90638601811451e-45	down-regulated	18.1122395228838	28.5025007187606	28.3298100244792	27.5948979622245	27.959436186488	26.7038743453554	29.4187208083742	28.7405809117428	27.0629758818309	29.4362689476178	2.91500679432654	5.2472244600064	3.59335237047277	5.60721935419249	6.63364995145892	4.03351609018227	9.39972962013486	3.75056851812551	4.17404661731373	5.04001107809185
ENSG00000228166.1_4	7.76914619829546	1.18701126636e-46	8.34346125982149e-45	up-regulated	0	0.215748302697412	0	0	0	0	0.103828124362046	0	0	0.121418263409247	5.36326102029068	21.3944826914915	8.42639578767597	15.7536406653421	13.8438265813243	13.6350926859275	8.12035449340929	11.7857436725275	15.1926735188748	39.754159609947
ENSG00000124429.18_5	-6.43481	1.24808085059642e-46	8.74257046685819e-45	down-regulated	80.2544477776054	88.7495168293838	198.898593541417	99.2711200587737	96.6899930728174	97.4016	42.9092	64.4734623137813	217.569803858451	80.1504311313562	1.79139701749299	0.655463241889712	1.31714119945829	4.05583730520923	0.275411443354758	1.57480835668094	0.463571704019369	1.64778612925087	1.7072793921326	0.745683105206385
ENSG00000239899.2	8.06217019030934	1.58529638218671e-46	1.1066671730991e-44	up-regulated	0	0	0	0	0	0	0	0.445333293987502	0.618498326938047	0.191299278321044	64.0423322740957	43.1460531516467	75.8635427544106	46.7209114611584	39.6572664657949	60.8674461267483	33.3754951652794	24.7585406645902	60.8120507601703	64.423801513838
ENSG00000105141.6_5	-11.9985	1.76687443436641e-46	1.22921394095989e-44	down-regulated	9.95885393811999	3.9038326373702	5.55716134309453	33.9442	22.3716062224789	13.8070340993709	10.6972580936374	11.3573738862982	6.62289681576884	4.31579271597091	0	0	0	0	0	0	0	0	0	0
ENSG00000229992.1_4	7.09431497007172	1.8054978409672e-46	1.25181183640393e-44	up-regulated	0	0.324177552595083	0	0	0	0	0	0.424708939034393	0.0737317902610537	0	9.75525711264932	11.5728371553838	19.4440992728607	15.3165252195779	25.2137680445763	14.2275838489524	15.9149016397044	16.2331941149907	16.6583428709112	28.1600893409543
ENSG00000196747.4_3	6.05050491424039	1.83167323304346e-46	1.265655158724e-44	up-regulated	0.336008522155947	0.46967075835719	0.517553240552949	0	0.215783282509368	0.767566816522619	0.180821942228931	0.164085693477171	0.512751098077864	0.422912122252487	21.630379069382	40.9855338400024	44.0249863419731	28.2426980937545	24.1097258155866	15.830803436544	35.6624575245172	37.0598765580802	19.3077811008772	37.5841086366349
ENSG00000264618.1	9.56211983911389	1.92083778766723e-46	1.3227823467503e-44	up-regulated	0	0	0	0	0	0	0	0	0	0	28.2125337739911	30.1877586648266	34.5013645362131	29.9648798758856	30.8297541316862	37.8549217522059	21.794870332763	22.1345230717827	25.3477618404879	36.7278122724304
ENSG00000088986.11_6	-3.42372	2.06196754969755e-46	1.4151901189574e-44	down-regulated	313.96728021892	332.370307948938	430.720167322739	375.118993951549	453.986271380951	457.793930420015	546.061968561398	318.468357775904	395.816877696452	322.58906300137	32.3962576998951	56.6531157224273	39.8451840002418	68.8250751976972	33.3512514569839	27.2810401027547	81.7781238867217	27.983936812809	37.3073457889146	69.7613131029237
ENSG00000168785.8_6	-2.80826	2.07027036453117e-46	1.41612050706723e-44	down-regulated	15.4008227738338	27.7679592329242	27.0725592313224	35.2087798692558	26.9663454013388	27.2557415519383	26.4319621116085	21.318599063884	42.5158770665686	37.7118704675936	2.40201947817035	5.61336729355063	4.33922678774047	7.94033299463411	6.49504555743532	4.56587966088398	4.13096050521145	4.21744749065936	4.94995611301796	5.90657747284633
ENSG00000212195.1	8.39492203888902	2.13657410606745e-46	1.4565861731799e-44	up-regulated	0	0	0	0	0.556610210780575	0	0.932855763498999	0	0	0.545448198700003	67.2079575303794	80.732903301062	193.325594785823	122.807113747744	105.535781938375	107.192805577061	33.3070326110942	64.7107840618092	108.831342778867	73.9864227641826
ENSG00000158710.15_4	-3.31265	2.22170608312837e-46	1.50957522661629e-44	down-regulated	536.10219127934	762.415586919436	1067.35004799235	781.464796152936	798.375775178672	865.173397122833	989.450353461276	596.901752155305	694.991421966441	771.809201160504	52.2534217623965	145.325854259096	63.9834528197594	124.70915262227	118.110396350367	56.4713056200991	146.436091652224	61.8708123474978	86.9823853010521	179.467660450574
ENSG00000199683.1	7.38823445740546	2.53496980205739e-46	1.7167051310677e-44	up-regulated	0	0	0.958267288336688	0	0	0	0	0.25317516508901	0	0.326265026829756	34.8915024335862	41.3924175557592	38.0074022097059	59.7626382800708	23.6727118228334	18.3195417068596	47.4355197134339	15.8348335232118	26.4807468132004	59.5162624414649
ENSG00000216316.1_5	7.77643875911858	2.67346105134743e-46	1.80449768445914e-44	up-regulated	0	0.162367279349599	0	0.181979596492533	0	0	0.312554766120799	0	0	0	11.8963706190712	15.4569623404095	20.3834390003797	15.3428422732198	27.1513724703386	15.9622734536287	15.4108386038077	20.6959278923078	43.2625030267205	33.3372878967655
ENSG00000085552.17_5	-7.91102	2.8222893332207e-46	1.89866487684392e-44	down-regulated	12.7071163229737	31.223983755184	40.5575524360509	55.3178215854264	54.171373817399	36.1319473064703	42.4892468338169	80.1288144429466	31.3341111869785	40.825404671796	0.111770932977993	0.169428056390657	0	0.856174605463823	0.0553699968735421	0.0499905462343783	0.978585408944307	0	0.0541956924633577	0.0749577989588961
ENSG00000123179.14_5	-2.99005	2.95816773644182e-46	1.98352931380362e-44	down-regulated	57.6375233941301	91.711284272013	76.6636354045786	80.7240492395128	115.287889907927	90.6436136636915	111.359656767693	70.7103629834079	92.5844418631877	89.2148709998692	9.35205069408581	18.5012903398267	15.0401905034425	19.5138422268661	10.8362633240296	6.80589241759116	20.4203830889446	11.0302472832629	11.5287439384393	13.7130007709476
ENSG00000088836.14_10	-4.48808	2.99212944211388e-46	1.99972349337866e-44	down-regulated	18.5173915351122	27.9729987935645	29.028613393633	23.4556489266619	23.2583552361883	24.7617161641382	17.5104845604465	28.3015718351388	18.2233608116086	28.8254660182401	0.744285549762619	1.56215884732317	0.488308980915169	1.97352310365712	1.10613074791528	0.845024266944492	4.79780792581997	0.531208945338896	0.582977003045875	1.15187522966009
ENSG00000124406.16_7	3.66507783402292	3.15040041887152e-46	2.09861967772147e-44	up-regulated	1.78082416501867	2.12638937927758	1.21807788837416	2.29812004764291	2.18066550566994	1.15922362759204	0.487294063440409	1.48871247177797	1.24362401339324	3.54731278969711	14.4845175315285	43.5110936495589	26.1766141540846	35.3733912205699	27.6955196755734	23.2864347451602	14.5263919606765	23.098612312446	26.1445847000406	29.3192822319428
ENSG00000239373.2	8.80098843898805	3.43991311649817e-46	2.28401266992504e-44	up-regulated	0	0	0	0	0	0	0	0	0	0.17210744133738	14.4043433432028	37.6044383152196	17.0631592926587	34.152381476664	26.1643842184252	25.7698839112675	17.0153818933237	23.2027855473168	23.2813469824793	45.0804450722505
ENSG00000235174.1_5	-8.40556	3.66268536509647e-46	2.42403176890021e-44	down-regulated	81.2559070405969	77.5366207847931	80.7688278968568	83.1681752047125	79.3169550362319	77.0316034206799	101.448064280516	55.0234025460114	70.8160760679739	103.294252628813	1.58509333798065	0	0	0	0	0	0	0	0	0
ENSG00000082293.13_7	7.6860605160314	3.72437287801657e-46	2.45688080082491e-44	up-regulated	0.0245456711111107	0	0	0.0192270355194072	0	0	0.00825573540357197	0	0	0.00965438855827363	0.763123814527489	2.99402356670908	2.58433217715624	3.68419640844889	1.63447787902653	1.11428959319507	0.757969400957874	1.32759443565459	3.00373119732196	1.67080981506192
ENSG00000121957.14_7	-4.14433	4.78272921313036e-46	3.14487588001449e-44	down-regulated	22.8657148371538	28.1060961661525	40.7973	53.9653018880679	30.9330180556359	17.6603736199759	14.5445802775556	26.1391295391772	38.9271872524756	23.7422309578716	1.02918218045446	2.87384376482422	1.93460343283633	2.75630349789337	1.24777773786864	0.763147027657059	4.60701249072246	1.79045196865232	0.787944821203297	3.48736849377573
ENSG00000087510.7_4	-3.38618	4.8488662745071e-46	3.17811222313674e-44	down-regulated	43.8722330209997	93.2224619658219	79.0096328631457	104.394557220693	84.1439396198922	81.8068991591233	86.7709729965076	114.960591124122	85.8853248244842	88.4817489072438	5.76781714453471	12.115508052392	8.69675284774612	17.8531173669055	9.30666140052553	4.53291485160291	22.3637689807913	6.40276266825859	10.3078726209997	6.96260789436459
ENSG00000280365.1_6	9.47622087511561	5.18759123109338e-46	3.38922627098101e-44	up-regulated	0	0	0	0.0714656714970677	0	0	0	0	0	0	6.00666949129508	20.2338103511434	19.9231382186347	26.8400917646719	15.8700423967481	18.3579992842919	12.9388221922797	23.221573227922	16.018886314463	8.7279809068455
ENSG00000166123.14_6	-3.35641	6.09353873541481e-46	3.9683927662203e-44	down-regulated	26.5180862195035	32.0686350926417	33.5866508994763	21.600280162426	33.4641985298631	37.7165	33.6250367314666	44.6275946459319	28.5129478635115	27.9865852721851	2.17657582530634	3.24044695402722	5.63550932186961	2.99854325070485	5.08317807198578	3.1812358655787	5.2988800927292	2.88499394519798	4.1272975784642	3.36250883412108
ENSG00000071073.13_6	3.4384472806271	6.44541652429266e-46	4.18418377169368e-44	up-regulated	3.74647409996396	2.69685378371765	1.69122176503561	3.19846704246248	2.09508637868529	2.8698025670835	1.4630326614652	2.79228350404728	3.20295610341796	3.64806691425056	18.9638750908843	56.5203333649766	20.8471220461334	55.5589626673429	60.7145231886178	26.1339276480277	29.5285617942156	20.476241532068	31.2065726333644	67.9434727879094
ENSG00000115268.9_5	-3.47473	6.49450313097078e-46	4.20266513719709e-44	down-regulated	281.666054120503	293.000531169301	317.438482835347	329.333678839147	463.614370978471	311.922165039462	554.190314651729	384.77116134626	324.11208056421	356.29163847769	42.1188301843205	53.3218186118385	35.8985077313191	63.6277270176896	44.1951810936699	29.4991008506964	43.2730917037646	25.9006929655655	23.3962829724957	40.2745061873671
ENSG00000129003.19_9	4.38561510983227	6.59916825062112e-46	4.25688119052724e-44	up-regulated	3.9578880910392	2.59469554436245	2.79051636479753	7.28102185085506	2.26685250157642	2.11139309818794	0.634730628808225	2.73539170653292	5.21203263271188	4.22955587564752	47.1005139522333	99.3056680637841	75.1152262780202	115.238137089552	89.8629672864564	68.1996845251055	89.237905943363	71.8021345001643	94.4927520231073	108.396977916358
ENSG00000196517.13_8	-3.8894	7.01041664926706e-46	4.5078969393899e-44	down-regulated	23.7177463025901	52.4607473191834	82.2896440032203	65.4056303489766	73.5931166570342	68.2399290067663	55.9080328235146	60.6001695786801	65.7191294762067	49.1690532593606	4.66378005558641	4.64165305564307	5.2232966948836	5.41286993376205	3.29054323770925	4.36146325389069	10.3702052927338	3.00500164127758	4.31718405132334	2.36947471751854
ENSG00000241529.2	9.8092061458658	7.72252407745629e-46	4.9501865029833e-44	up-regulated	0	0	0	0	0	0	0	0.14898033180328	0	0	68.7369717538755	50.0677236820666	69.4753942535203	41.0283816351148	25.2069412120732	76.6584272306296	34.6125171280839	39.3425426565479	62.3301332931648	68.2483994376439
ENSG00000133678.14_5	-3.08399	8.52891824286201e-46	5.449952020768e-44	down-regulated	53.7161212759804	62.9564493112841	71.2864290088347	67.8742591136904	78.1074982698161	73.0193729466959	67.2436124247839	30.4272437143206	70.7340367992049	49.950565766464	6.10758260802689	8.88285210600804	7.03940750524905	13.6831374333112	8.8315514639447	8.19501231524035	16.4137031296804	7.46640236664126	5.76283275107031	9.79712943582157
ENSG00000147403.16_7	-3.21776	8.58200017258463e-46	5.46673410993641e-44	down-regulated	427.870159497632	452.909490265713	468.603497084534	536.454574238508	665.228816527364	421.031143374204	810.077615708253	436.354744568867	538.443180617187	554.213361296028	60.7421961979897	77.3905496285056	55.5778295729257	103.575461743462	67.8760751039556	64.1702962787338	74.2424882917868	46.3114901482602	79.1124204691009	75.0780049151038
ENSG00000122870.12_5	4.78310393338598	1.01900091016035e-45	6.47081450240144e-44	up-regulated	2.38372851975482	0.456243740627417	1.28736352069304	1.89045783019105	0.793994082678947	0.437771374178391	0.745192753285228	0.694333353268981	1.44019167847586	1.20601110502616	16.3884968556571	51.8237912558024	32.8616226822214	73.9327663945755	48.013045741036	18.9315332244992	46.0638801938782	40.8256321539116	45.5738753798798	28.0227565472896
ENSG00000121552.4_4	-7.36223	1.05214067980085e-45	6.66050795560885e-44	down-regulated	3223.50725212662	1953.91060451335	2410.9235648202	1131.03449908629	952.815015960597	3708.90680878104	2102.74891311864	412.373414029862	1754.29217331251	1076.51050063671	7.96491996478708	33.4768836633247	5.98272338449406	27.6336576893482	18.8318790977152	1.94311716168415	29.2072232215043	4.40886897266586	8.16296	28.4074693351648
ENSG00000227008.2_5	5.1424477415589	1.12057071212263e-45	7.07173789346985e-44	up-regulated	0.975070884487163	0.227158068705448	1.50189969229692	0.763789364124911	1.30455518151697	0.696068705608553	1.20250938263543	0.396803383745275	0.82664680234989	0.767036529421879	32.6925500958508	45.952880227167	26.6160674639573	66.3470635713446	25.6183399236569	27.9147931190262	48.3249357080607	23.4392754769337	32.8569202245519	69.3622713414212
ENSG00000279289.1_6	8.38839694126862	1.17545174741175e-45	7.39518778371636e-44	up-regulated	0.0169946995117588	0	0	0	0	0	0	0	0	0	1.0567288919871	2.92100840608418	1.92185734567012	3.67319383093949	2.58666	1.3344887093316	1.63269767701442	1.22558303147366	1.44674433737277	2.75135446384722
ENSG00000100033.16_6	-5.46265	1.24378315093847e-45	7.80100792268611e-44	down-regulated	6.44388230529058	6.67600376942904	13.8292514055526	10.2279542014539	13.9013019597637	13.4619814568743	11.1515380752826	11.1680077239155	6.72997501530252	6.68400899141922	0	0.55524240859322	0.360472850143451	0.739996204774501	0.251247039140633	0.0378062050316282	0.422898252322136	0.196070940769031	0.122959256225834	0.340128699879348
ENSG00000216937.13_8	3.09813071866985	1.28808289764895e-45	8.05407416738535e-44	up-regulated	0.773293445631102	0.888415135519899	0.87565056052856	1.12295839377451	1.28119774308471	0.791490638613911	0.893097573641317	1.31911322305543	1.09114269241546	1.3499458317873	9.50559264042546	9.94538384370128	10.7675433123354	20.309235649714	7.37054303728635	7.83285487420982	13.278377821632	6.74051463565112	8.30387498217136	14.8630047783762
ENSG00000132746.15_5	-9.04328	1.43788006862638e-45	8.96322547977985e-44	down-regulated	104.86790201624	125.119879721571	109.987877074833	67.0661136515148	62.7440113729004	116.468782453049	70.8781287874746	37.3807636461232	91.463289443293	53.631272313619	0	0.102329057263153	0	1.44049766261113	0	0	0.675467296820287	0	0.0981973275673779	0
ENSG00000143590.14_5	-5.52324	1.49493211234165e-45	9.2904561518208e-44	down-regulated	21.387357260562	24.4021984587943	42.1562023371463	33.3427060684653	35.8167504074429	38.5788202762798	77.689394053901	37.8498174149453	46.8773371867551	30.8035136287448	1.78078387353381	0.385628947278735	1.08487988095299	1.25274048863831	1.13423046064722	0.853362282298274	1.90913326254067	0.590095533672503	0.555087671110039	0.255913020416766
ENSG00000204421.3_5	-11.018	1.70107012103785e-45	1.05393961541749e-43	down-regulated	48.7846221808358	22.9655902448982	220.76130377531	43.5674379387692	53.5127495972061	139.735099355393	78.6330510606776	15.989121207967	96.2467177365466	35.9661696956543	0	0	0	0	0	0	0	0	0	0.495512860249197
ENSG00000265713.1_6	7.59705242433839	1.71079541041045e-45	1.05675314078202e-43	up-regulated	0	0	0.109038441884035	0.0554513744286148	0	0.101069661966198	0	0	0	0	4.14281986554941	9.4198451121658	8.55748706096218	8.07525701367274	9.62017458768846	10.422636293955	6.15320647340334	6.00599852072955	9.03950100639091	11.4606157666851
ENSG00000279030.1_6	8.77635105266069	1.83910802481845e-45	1.1325793951027e-43	up-regulated	0	0	0	0	0	0.0446858922119071	0	0	0	0	1.03031066968742	6.59425499846637	5.2481064241101	7.51644293182989	6.63524819478623	2.61128858383272	4.00917985133541	4.38145933751833	5.49536794398938	6.44900811450251
ENSG00000153885.14_5	-3.1787	1.9233781982977e-45	1.18090786729218e-43	down-regulated	31.9080804153407	53.6098731764613	72.8172131341054	82.683745799344	77.5387736216257	56.8658058129848	58.1842861709485	97.2513660685256	68.3947998046936	69.7233163354682	3.75479530217958	11.6181284717402	8.66647155996104	13.6609114650196	12.8863353024315	5.55748846638383	13.4595688183753	7.22802365806804	5.46189584459809	10.3579873598616
ENSG00000003249.14_4	-5.12544	2.04899135442656e-45	1.25425344650543e-43	down-regulated	8.91090311287077	10.8772949596965	13.0164639999067	8.52930624947886	5.87727090117297	12.7120904942571	16.2748596739381	6.11110981468467	14.3681767186313	7.75087692993116	0.368281260654227	0.31900539298292	0.280452990501678	0.77723218401475	0.547326528669764	0.211779099164406	0.592237509954106	0.122036778453122	0.382656181786495	0.211699962421359
ENSG00000223825.5_4	7.40326000545618	2.53811626215263e-45	1.54901083496165e-43	up-regulated	0.134403408862379	0.187868303342876	0.41404259244236	0.210560885007265	0	0	0.180821942228931	0.164085693477171	0	0	19.1723814478613	69.3028117658222	19.3919582696786	41.1536457937565	15.3425527917369	7.91540171827202	35.0475875671979	22.2359259348481	31.4645321643925	75.1682172732698
ENSG00000165152.9_6	-3.56527	2.60861005169699e-45	1.58728081474005e-43	down-regulated	9.80752501342767	18.1706805320643	17.4522422345117	13.8474043616154	26.8364562609903	10.6801617745755	12.3505883465775	10.0175513465684	15.3846582397329	17.068970280007	1.11405010238323	1.55363502349314	1.56778730678718	2.48696868315727	1.6556616924207	0.657714869153588	3.06548519899755	1.08533339640684	1.10197	1.16551339916607
ENSG00000183023.18_6	3.57525746299844	2.92991980042438e-45	1.77748467892412e-43	up-regulated	0.440995474685798	0.594867731422424	0.287381104641677	0.690878291108821	0.472834305732198	0.488727740020383	0.282129080923199	0.43673351167804	0.462759308385998	0.756889617938787	3.15832848293927	12.6699215644286	3.90832901187221	9.53527405958349	9.03555655166443	3.85939923894627	7.71717612110113	3.47984628277741	5.41464955707375	18.1777859804692
ENSG00000132967.9_4	-7.26997	4.26778152372454e-45	2.58143794004751e-43	down-regulated	6.38930336549644	9.48379825277545	9.18533553188734	10.9630012540461	10.9418244855515	9.07875750681518	6.75396808968953	9.58328388177607	8.39593385933048	11.2010806960761	0	0	0.237286958660285	0	0	0	0	0	0.323759505741949	0
ENSG00000236576.1_5	8.42052278260613	4.46917481903328e-45	2.69525619855546e-43	up-regulated	0	0	0	0	0.0987615933596106	0	0	0	0	0	4.04999280532271	8.5266455130785	8.39572646724767	10.7104182267931	9.0284331844785	8.75507771189217	5.34696285905385	4.95809113551582	5.89130354488398	7.24287405554422
ENSG00000259924.1_5	6.39689703619613	5.55967396341351e-45	3.34302047404782e-43	up-regulated	0	0.392106873782019	0.648122688792034	0	0.225184628842764	0	0.283050114962092	0	0.178363625403296	0.331003315601143	10.0038463363841	13.609021562679	20.7837776363484	21.8943690379443	22.4916488441206	23.7482579042243	15.3998135368426	21.1222370175346	30.5966166930529	33.0287078300543
ENSG00000275714.2_4	6.83302046715427	6.32338819853454e-45	3.7910572070273e-43	up-regulated	0.199620810997372	0.0930096029345143	0.819934740151602	0.416976870703364	0	0.190003006255353	0	0	0	0	12.6557846040344	56.0771291208164	34.2505975014253	32.7586705729751	15.9149502430972	18.2874865157715	31.049722470691	16.3716662432682	17.7016147086272	35.2555449229271
ENSG00000181163.13_4	-2.76481	6.37998936541322e-45	3.81377428811094e-43	down-regulated	306.897702315965	308.413720441628	361.645518593019	355.004827040411	471.469786846286	281.117687174606	332.343573462479	280.51801678091	309.197864300057	456.694244252052	47.6074585303842	72.7533132729659	57.3668496924304	88.9602830380055	52.1283786318147	40.1299632263726	74.1689295381396	45.5501956775915	64.0839145819452	82.3959702224615
ENSG00000095203.14_4	-5.30163	6.71420258771412e-45	4.00182179964809e-43	down-regulated	3.69814928512523	3.54411563267209	14.2934949266649	11.5738469046327	18.8589768776403	7.71167678111109	8.69246579726967	13.2565267017345	12.4063118522998	7.60695668151454	0.156920015690431	0.38058772611238	0.334592982702852	0.412121252259235	0.373134325929381	0.21055162797155	0.0785073203532399	0.58238137705767	0.27391558132705	0.126283769942935
ENSG00000170396.8_5	5.84706893882193	7.19435934559101e-45	4.27550498252266e-43	up-regulated	0.0447615855160737	0.145990795866313	0.0229820595893298	0.0701250001050459	0	0.0213024778586889	0	0.036431297205481	0.0758960648372444	0.0938975049627019	3.05614111688345	4.71537987089628	2.32730797679609	3.94152911190197	6.4884691105663	3.36839853154892	3.48118715848842	2.72165448304744	2.06402937163141	5.38010387835345
ENSG00000106628.10_7	-2.81821	7.72892884801355e-45	4.5798396987764e-43	down-regulated	43.6550274353058	63.3224479826011	70.074019454978	70.2688971113508	110.47771191757	59.9243256686571	82.5596285522666	61.9962599863821	56.2361443607814	85.4929159072007	9.77052391497894	10.144285162515	11.4868080060958	17.0264214721018	12.730393955064	8.3508023675924	20.6744406948044	8.92569401270803	10.1240780328681	11.4444025693279
ENSG00000138942.16_4	-2.38573	8.11190100478802e-45	4.79284029222026e-43	down-regulated	44.2823955204723	60.9247427147912	57.8492732988892	67.7155684200271	81.4672009781104	61.5016807451999	58.2703428663009	46.402058803122	72.5818908151436	62.605130004647	11.474457574245	18.3719535706448	10.6276066528275	16.715801740508	12.5765368246707	11.9320242645993	18.7469356157489	11.810810026046	13.0400525985827	17.7470632650504
ENSG00000282100.1_5	5.99227454803011	8.98456405480699e-45	5.29310270789554e-43	up-regulated	0.0429510258308619	0.180110082429733	0.0661573773819908	0.134577033238443	0.0689574	0.030661222102198	0.0288924513790192	0.05243653355719	0.0546196108287094	0.439234810579577	6.75527707190227	10.001852696129	5.52709769082722	6.70462889217863	7.00426942661434	7.79931921742697	11.0035940011239	6.01267609214714	7.54129273126878	17.6999460321797
ENSG00000165449.11_4	-6.44944	1.04668735389736e-44	6.1486095163815e-43	down-regulated	43.6020408037794	42.0321924735807	127.537248078562	96.8489742362949	116.528088212016	39.0096034427901	59.6259435896672	47.7339508765889	162.848486842334	123.97739524245	1.11661576303897	0.677049151961943	1.30949827129706	4.39887561058999	1.24460601461853	1.12368679845643	0.209491705936953	0.712271556336238	0.568498007711704	0.224653380758724
ENSG00000151067.22_6	4.95586846241248	1.11883897138699e-44	6.55356712435415e-43	up-regulated	0.563345663527024	0.110433839813715	0.288358228949714	0.80990675455401	0.289532901420971	0.166746198061199	0.0785635093745028	0.24113451905866	0.463033095325704	0.264811622304686	5.27693285424988	16.569445809501	12.2295800776561	17.241110701414	20.0914567406471	7.16475705131684	10.4187981909681	11.9196839195384	12.7751674612385	12.4872967011308
ENSG00000176974.20_8	-3.13424	1.25780786716998e-44	7.34646291243347e-43	down-regulated	22.6928184897138	25.3149	29.8765480519764	27.3544501250995	16.0699124307354	29.9135868804455	28.3003723925533	30.3229505172189	36.1372152195511	25.2137756127537	2.47919831519346	3.24328721543203	2.20864915195251	4.84991744179877	6.1576516479142	3.55437521190638	5.69200176668492	3.5843380129378	2.76651852894398	4.37298095703507
ENSG00000240853.2	8.49278991846877	1.32467744249665e-44	7.71492142510047e-43	up-regulated	0	0	0	0	0	0	0	0.138018568259226	0	0.355727086108698	12.4050782972398	63.9344420551889	25.5690585989155	36.6520862695919	56.5370260384152	22.1931274486668	21.721977789844	19.1830387535007	40.9019784946367	73.2099535597609
ENSG00000197943.10_5	3.81015892324003	1.36226349359121e-44	7.91121910352231e-43	up-regulated	5.96945078211844	2.55055627109603	3.62028008072171	5.06002601692562	3.06343694512785	3.19693731138166	2.80510599911965	4.77006618707291	5.01365148460733	4.37378088303367	43.5572983228452	85.6717305764354	83.5127148792726	55.5952647745845	57.6445176886631	80.0010391422923	42.3857559460488	67.156268917433	84.7943210992485	81.7193511015592
ENSG00000225215.1_4	7.47866735334815	2.16880735614614e-44	1.25593662351372e-42	up-regulated	0	0	0.0878007689707027	0	0	0	0.0766892385675821	0	0	0.0448408089150508	4.58688055307721	8.21721311604401	6.00159940888076	8.55582	7.74643063342536	2.5177784976544	5.99783350440686	5.07800591624078	6.36899918083087	7.13104004952217
ENSG00000172915.18_5	5.69190998388569	2.2052927326599e-44	1.27344722556769e-42	up-regulated	0.251771587770613	0.0553589669487209	0.130720200852691	0.181705462026313	0.0862934484451431	0.0807779121078913	0.0532826226954613	0.0725264532680291	0.45687300047859	0.137971142402775	5.73228331415346	11.5125199254381	14.3627419037239	15.8292551624879	10.8872455363958	7.85804613492276	5.28019382880945	6.84025	10.3854213535325	7.78571834346524
ENSG00000075420.13_4	3.9008239343641	2.73766452089728e-44	1.57639981903871e-42	up-regulated	10.5892717570384	8.17741769276726	5.68566650251102	8.05628481299131	8.26831852062033	4.44792987744819	2.24584815022809	6.41127532667988	7.44279923424664	15.8976821602864	92.2547164037736	152.335011147399	151.440405129229	115.728625164603	136.47131728066	110.960973421895	142.476592195053	120.879059390042	172.613435061714	161.936012608854
ENSG00000170456.16_6	5.46696167882886	4.22417839656607e-44	2.42551133621416e-42	up-regulated	1.4538691324253	0.358135336947211	0.42676931147235	0.676769705094521	0.741386551244618	0.552961331442954	0.264539345942009	1.57490304748962	1.09112132134602	1.2233644488294	43.1302975211296	32.5739201516272	51.372877514477	39.2079286512798	34.365203602497	59.3333633985993	21.8616455140432	51.0836747528939	53.9259893623919	34.0257404787229
ENSG00000175416.15_5	-4.19401	4.61542125632073e-44	2.64271760923713e-42	down-regulated	345.484654602272	427.904750621226	375.058015165531	293.842516931097	350.396228018789	532.051841448738	499.195641396977	250.985243369208	334.609111544222	348.012134986404	21.5864991706947	29.5967852955095	17.066506651029	33.6415194683078	19.645160837772	13.5058078443738	75.0825877013911	13.7837518772702	17.4644356434778	25.618914039956
ENSG00000198755.11_4	-3.22229	4.88387007180799e-44	2.78859404884409e-42	down-regulated	974.286344695047	978.032981329734	1075.73997041139	1224.06463748515	1723.2004346642	900.984931907935	1744.36991146786	1219.69150438116	1195.81586225449	1271.34100623718	161.679520474026	198.600953625457	129.889905587654	268.348975174972	142.561035484797	94.3877536793084	195.658307333644	111.443532896415	136.67524710467	193.653523317071
ENSG00000175334.8_4	-2.84527	5.39780420945748e-44	3.07343131300506e-42	down-regulated	57.4370631885254	82.1170344625043	77.8203569620089	93.7704610779664	133.206943625442	86.7790468275618	120.379548892702	81.0179144105793	74.3053802176433	114.965239821585	10.5785908331543	19.2927893917979	10.5732277167745	27.6742	14.0019840556369	9.09309991287455	25.6354739157199	9.39340577465038	15.1476598164413	21.2832047781901
ENSG00000196628.19_9	3.49759	6.94806988605559e-44	3.94511021051134e-42	up-regulated	3.6111732926484	3.06322078039784	2.43673909084636	6.42388169771631	2.86218079954089	2.49035769292775	1.41998502141491	3.40484087023222	4.74509787238846	3.05821684222574	33.9794766044783	50.0548266124245	47.4768344274855	50.2470160271628	38.8283643920785	37.1917005898879	44.4797701206211	45.2020859541575	49.9013926256328	52.2989778781682
ENSG00000198830.11_4	-2.6722	7.02187309055946e-44	3.975940585499e-42	down-regulated	106.283236010274	110.128853037009	145.095	147.360332182173	142.880741501125	135.641650688915	148.394710694517	144.688773251871	127.029354718708	138.181065539903	12.7165343238936	34.9090332443444	26.4535150651943	34.1103675476457	26.2740271523773	22.7850137733796	28.2221	22.9321227620048	24.9272484177881	29.4846466947151
ENSG00000197603.14_10	2.65790124530806	8.18737645023915e-44	4.6230327302403e-42	up-regulated	1.56001041020025	3.63740869450647	2.9082077232064	3.55581114770736	3.05279349066039	1.48484852980382	1.89161050022864	3.19056538267757	3.63274865736225	3.37078775903343	11.3792663954385	24.8221200822128	21.3219079996489	23.5557559885275	23.8264780934375	15.7722714814109	27.8323041838476	19.1241445700835	21.5162624228608	26.9342286799128
ENSG00000243101.1_4	6.69135682906785	1.0510599514912e-43	5.91845471027532e-42	up-regulated	0	0	0	0	0	0.132949761952781	0.250560432344772	0.227369432008312	0	0.0732523407345045	7.4931685068176	8.77704232070774	10.1673866528983	11.7405596207921	10.1237098966859	12.7962026859668	11.5021334577864	11.0606336394152	11.3953535127053	8.90831109087123
ENSG00000142677.4_5	-6.39693	1.07019229043014e-43	6.00958667992507e-42	down-regulated	29.4226572135016	23.6328255277399	22.4934848248299	27.4837641075528	9.1123434134445	28.3705447295533	19.6307027547819	14.5469219191132	27.2990055836016	19.6526902902214	0.175558793556962	0.13306046743164	0.0935838874943475	0.144085168022298	0.260909243343769	0	1.20769452390752	0.509028096139219	0.638439493928479	0
ENSG00000160685.13_2	-2.90607	1.23666493449803e-43	6.92532363318896e-42	down-regulated	101.05387196812	156.427497125212	153.41459173118	131.645596423672	165.431785531921	152.509845057242	168.748957429628	163.775501733367	176.248091043615	152.684298642141	18.2166013827141	33.1886449694698	19.6662526967177	27.260424911489	22.2902776375021	27.5268533959219	35.7939193792078	12.8630678288202	20.8144331649888	35.9565227830932
ENSG00000166948.10_4	-11.025	1.37863310452857e-43	7.6991937541672e-42	down-regulated	22.613388156516	12.9477134941983	82.8660143987099	15.5482132409943	11.7556367048503	32.7686176434145	15.6468396303722	19.0631318520653	106.519858771353	13.5555384222378	0	0	0	0.176549768733716	0	0	0	0	0	0
ENSG00000279416.1_6	7.68508935631965	1.40292051605401e-43	7.81342398886472e-42	up-regulated	0	0	0.0799782734249258	0	0	0	0.0698567104002706	0	0	0	2.84878526180853	7.77300007095478	3.44211888495915	4.98786996397928	6.20951975690736	5.86106518680805	5.70100624021362	4.62558757040058	4.6965021389771	11.4630163983916
ENSG00000212126.3_5	6.94793726477799	1.59007019092646e-43	8.83160511494412e-42	up-regulated	0	0.0944977565814665	0.0520658559996267	0.105912125158654	0	0	0.0909534369411524	0.123802655728526	0	0	6.4291385788495	5.24763871456903	5.79976784357469	10.958973794608	12.1271920852401	5.64038334107867	7.11343053622654	11.1846707452286	10.7909043263792	8.45741349873329
ENSG00000154822.18_6	4.4475696611479	1.6036092620183e-43	8.88260086874484e-42	up-regulated	2.58755939140897	0.881269150167164	0.738451037103701	2.36640652676224	0.738073574621609	1.21894293113498	0.538970240276889	0.473049458453663	1.31955121976038	1.16756858930975	21.2347689606453	43.7679489779898	31.4486590242759	38.2466758081649	30.9871673701903	28.7501682318779	20.9711630848114	27.5252566750008	35.3616837584862	52.6782061144658
ENSG00000239280.1_5	7.07729985054796	1.75303141882749e-43	9.68395459115978e-42	up-regulated	0.156492858004113	0.546862017253857	0	0	0	0.223429461059535	0	0.0955267405312698	0	0	6.86873779791613	27.7652842040689	16.4766131919736	36.6426592926707	23.8188396735916	16.1285471354374	12.8866495221495	17.2602943599207	21.6484191732915	50.6707780425197
ENSG00000115355.17_6	3.93199966430749	2.79811142524349e-43	1.54153252140982e-41	up-regulated	2.42299742741103	1.76233221130365	1.11519289705169	2.45574340050265	1.69002583222907	1.46024996186904	0.470282487277481	1.84319158254714	1.85787297950796	3.11955005456783	17.4917865859607	33.3176048255738	40.1939653613638	29.2260347761234	24.003500492799	23.6851252056859	52.8496144447356	28.2798355749251	42.3259991353469	43.5172468566432
ENSG00000142541.17_5	-3.3269	3.7313615730295e-43	2.05013677370979e-41	down-regulated	1535.2508226083	1471.2171832486	1677.6	1721.28439456874	2276.31784061914	1515.82393293367	2619.00978373119	1879.45914336036	1745.31834142537	1668.55171203697	212.829	298.409413727226	199.861526671402	423.706552132726	206.005744518193	137.952911155427	248.441982682825	122.147533655179	173.395423395596	253.052498348114
ENSG00000224895.1_4	7.02665022901137	4.49158964345202e-43	2.46119793796038e-41	up-regulated	0.0895429333215584	0.187743887247947	0	0	0	0	0	0.109318018303334	0	0	4.25770766811225	8.43991089381963	5.9359454148567	10.214397944447	8.76136694899945	7.03125309367034	11.4699714952112	7.59699150635328	13.3397492776431	14.4965404730917
ENSG00000240695.1_5	6.38534353721787	4.9347416775054e-43	2.69677679233968e-41	up-regulated	0	0.0647244908092237	0.142646180820895	0	0.817759522002968	0.132221270106465	0.498374996937821	0	0.117768859512861	0.801360538501032	14.904220098492	20.025235799236	23.1123998747684	20.5724013394467	35.7422431736009	28.6336946404477	19.0651801149609	25.5357779571429	30.0568567995036	33.3934940723554
ENSG00000050327.15_6	-3.1206	5.15738389052385e-43	2.81091211830049e-41	down-regulated	12.0615162280461	17.8665404330721	16.8780000713812	18.8231587167495	12.9657268504705	13.5790426254664	14.4449941102827	16.7254876938159	22.9778825843974	16.1883644018608	1.78506901864029	1.67507988236992	1.76717198896382	3.48820830456183	1.9580974126402	1.71083149892181	3.77429542553159	2.36606198169683	2.34934321303087	1.79570181256343
ENSG00000137266.14_6	-3.73902	6.8175124149141e-43	3.70581794841624e-41	down-regulated	32.7653623804969	55.7874483392272	80.1233722412777	74.9466954440849	66.065090560753	74.2515007340401	59.3119035570956	49.8243774065914	99.9906323647985	65.4455083318825	3.19583889451256	7.11918362683562	3.82195208229191	9.03189568747192	6.93846172555062	3.35590615668478	16.5797217048289	2.77181759107394	4.68923691413794	6.20610645061941
ENSG00000116031.9_5	-7.01272	7.95812014389429e-43	4.31431704822184e-41	down-regulated	16.194746437313	29.017799850579	9.34729997849676	30.7349495034359	27.4255810850445	32.3548849140747	34.1684669323407	32.3992301969078	45.9573093653685	95.8173592137553	0.397547525281319	0.200874242633939	0	0.652552923342145	0.787761348873953	0	0.994468130326652	0	0	0.266610349244477
ENSG00000065978.19_5	-2.78443	8.61257477447096e-43	4.65673008495534e-41	down-regulated	218.127904318493	225.848246510168	314.848902407168	296.351173179569	394.944455546738	233.513862584447	314.023773521566	285.165469159667	274.209092642581	352.390062179864	37.4371499889956	76.5119635850271	37.6608301530824	63.1248367812471	59.3180815165935	29.4161896502587	73.6076310849849	34.5495286038934	42.0617478406728	76.0529776633904
ENSG00000163492.15_6	7.30847180901847	9.06082522348755e-43	4.88613389829551e-41	up-regulated	0.0437685579812098	0.0305897179144978	0	0.00685692898864783	0.00702699670479166	0.0187468976779204	0.00588847837246875	0	0.0222636973829829	0.0275443218299885	1.74497780130926	4.41663235073141	2.64547460288064	6.41179930530821	5.71007125598393	3.86648361804755	0.520605289513227	1.74530133110803	4.40131407847913	3.83283014962664
ENSG00000258111.1_6	10.2767026088636	9.98538868460526e-43	5.37050561865418e-41	up-regulated	0	0	0	0	0	0	0	0	0	0	6.61805393667832	50.1599112445771	20.5256105943807	29.6268553517383	43.8127561879203	33.9052669708465	33.1102235897565	16.0488756092244	52.5104833400445	112.571841331358
ENSG00000182749.5_4	-3.07661	1.05390888860583e-42	5.65338915403715e-41	down-regulated	25.9798079682751	41.3015672532282	59.7722975306603	57.4373308412721	61.7918369119964	49.2707704701552	60.0011299202325	58.2401938231554	53.0638547920324	65.9401707727774	6.5999882753407	9.66353158148896	5.11739518003668	12.4339338035184	9.36281959871845	4.32722231737199	14.1647612581953	5.82793168560632	4.25483033797176	6.18662158911068
ENSG00000159166.15_9	-6.63089	1.06473764611349e-42	5.69648613605706e-41	down-regulated	216.652916476877	284.594439554303	381.177628376292	283.065662931693	352.710116133131	307.827010931702	278.327000072297	203.604306247189	293.609937297809	308.927157230138	1.28907314698702	2.41381725601151	0.80842015048015	5.10315996659656	1.91577472469944	1.6279043501138	19.7271249354709	0.527665923394363	3.52968351675491	2.74606207004707
ENSG00000259581.3_3	5.81747918351624	1.08866115785379e-42	5.80923273342716e-41	up-regulated	0.0624814368371318	0.0174672378154282	0.0384960118296686	0.313233641874024	0.0802506403713213	0.0356826348161624	0.100872573317359	0.0305120531678437	0	0.196603324854899	3.38231376962081	6.78992070276954	5.84752261156917	6.45219241689797	6.92865956810893	5.15159509242806	4.34477795349367	5.30104305665132	4.52114290938868	11.9545912236091
ENSG00000254712.1_5	8.85432182741308	1.25799288816356e-42	6.679843912892e-41	up-regulated	0	0	0	0	0	0	0	0.082288239101712	0	0	5.9168389405778	7.84791432886695	12.8790276595287	6.87945624269176	10.2589618534313	18.855307632484	9.25063574870156	9.14971658990504	12.1931122331968	9.4241309293257
ENSG00000174775.17_5	-3.44766	1.25836933994826e-42	6.679843912892e-41	down-regulated	61.5995844727507	83.8164942019125	70.7043246633229	73.9694789006985	114.687609481141	106.04532680084	132.511416905221	125.62457424368	74.3560004598808	86.6740398295951	8.2863283647201	10.3676752719449	8.13313672454865	15.328745851402	12.5103206553089	9.88302462767227	21.8798857844156	3.81364932666006	8.41843599930289	8.99724840290775
ENSG00000151687.14_4	3.18853227695174	1.29919324629042e-42	6.87863769672311e-41	up-regulated	0.634016219437294	0.976487759047805	0.723388065295265	1.21399796117944	1.96041248256861	0.704047263192812	0.544962413072205	1.1108840823157	0.977964226746692	1.39464416557152	6.48462290195764	13.9959599517732	10.7593028137931	16.1424684430372	9.25428048648947	7.95183071193896	9.93690932239387	10.6088067826867	11.494305870405	14.0833050721607
ENSG00000243609.1_4	7.00753564368459	1.31940004762981e-42	6.96752605463369e-41	up-regulated	0.159822493280796	0	0	0	0	0.0570458198449878	0.215019945487358	0	0.101620883504005	0	6.43030772570872	21.7100892446709	7.47874641337807	11.5145508742926	9.99088107889253	7.45148682245131	13.5264122643839	4.7458747176214	9.35381777700321	31.1669389120334
ENSG00000159516.9_5	-13.6207	1.3475752398772e-42	7.09792601799918e-41	down-regulated	493.837258599463	194.77126738523	413.167760513167	61.9469051225067	64.7732688835782	255.806628055042	50.6497917091647	18.2165763946897	307.175776463015	144.826220364505	0	0	0	0	0	0	0	0	0	0
ENSG00000279885.1_7	5.78284048064827	1.68187876979585e-42	8.83593217616458e-41	up-regulated	0.0212995950402573	0.0297724500886788	0.0656154454941736	0.0333686594702755	0	0.0304100589721863	0.0286557772341375	0.0260034983676803	0	0.067021045208885	1.40231319881842	2.95235772491281	0.74752120341657	2.9412167994117	2.43141274550841	2.19518978024857	3.02068911294242	1.89745274627018	1.92654246532709	3.13481355822428
ENSG00000198039.11_5	-3.75858	1.94633023799004e-42	1.01989705838532e-40	down-regulated	13.1271678947139	36.1848205680072	29.7037754523992	27.7388899225047	69.699795950519	30.5506475007148	14.1129206072003	66.0223594003025	43.0253800316924	32.3869324430947	1.77196287158447	4.07237004796157	3.13840251275687	5.62951343021934	1.99630853614608	2.95279919816607	2.39502224128715	3.34783048611286	2.82702070501534	3.56503519704022
ENSG00000225423.1_2	7.8646930877976	2.03120777382298e-42	1.06164459645148e-40	up-regulated	0	0	0	0.0930686512817701	0	0	0	0	0	0.0467321611364238	4.12848563600583	7.9050545537068	3.01154265723243	10.3433652295656	6.1356087133078	4.08174127856412	7.06614	6.04821995145525	6.63763886508384	5.24599203891241
ENSG00000198879.12_5	4.85573404692092	2.21155464704853e-42	1.15294961446131e-40	up-regulated	2.35339929037782	1.41517021162367	0.351133413465696	1.16594722727468	1.16795403496876	1.23487821143765	0.288655160380529	0.572989910476168	0.630950490021299	2.34708258664052	21.3603235536505	52.0072438877465	48.2385819128295	41.1805355985467	44.2096778538019	39.585447604399	30.3359628144145	32.3960867843448	49.3365753690448	47.2183507376292
ENSG00000167767.14_6	-9.17524	2.42501323609534e-42	1.26100688276958e-40	down-regulated	62.1054314534891	31.7446634162305	212.451122315617	14.7437250306789	35.7402681516679	94.0111712348524	34.7432125070809	14.9221349480304	234.854826956526	46.9417919307425	0.0566623649690607	0.0858916903654745	0.302046071346903	0.558049383573071	0.252628782710609	0	0.212611999448847	0.131432827389934	0.0824236505222972	0
ENSG00000089157.16_7	-3.16295	2.62150845824944e-42	1.35971573569864e-40	down-regulated	1146.74073644432	1095.65741388426	1313.89258176791	1213.79332202887	1659.41093944157	1030.7569707735	1846.96143024206	1187.93221957364	1254.33329535744	1285.41679287521	176.58925500119	222.285885512891	169.228	266.554778855811	134.445558283679	108.737698784439	204.273429336059	129.729869251295	160.185941855979	228.912528322845
ENSG00000240342.3_4	-4.62472	3.2815814778345e-42	1.69776032599438e-40	down-regulated	178.741549106567	156.636213127641	409.774279642113	196.642307461802	231.648631749431	147.911828337188	471.012565365331	188.262665707769	459.198066725147	376.745538677167	17.1601230992307	30.7029081300967	12.5964551365259	22.6262889620272	8.7796405622795	7.54919807411988	14.7778642984377	4.56770194665268	12.2763416682357	11.3195656812331
ENSG00000127249.15_6	-5.07392	3.31375820131756e-42	1.71006701710525e-40	down-regulated	20.2671831937449	19.0667202448253	24.6252730145097	13.2920424097644	9.50380351551412	18.4924421228341	14.9615772716393	9.52716624524146	36.3235300534118	7.29555171642385	0.412674500542358	0.3753317791271	0.733271615130109	2.03214912375908	0.286207686331541	0.627545988103991	0.653795302859389	0.350984726636982	0.680334422001356	0.498159123855334
ENSG00000173207.13_4	-4.01118	3.60387159124789e-42	1.85508380090901e-40	down-regulated	18.4035601012836	19.2831960545514	22.9846278835959	27.1795859648598	29.3148044344436	21.5523495514352	25.0704986440356	17.7062487680114	19.0496163119297	20.5906695009251	1.90211200557677	1.60184331946552	1.23926663324246	3.46912750699841	1.25637835640923	1.70147310439779	2.24690299360556	1.22558303147366	1.22973268676685	0.425209326230935
ENSG00000162433.15_5	-4.69702	4.09769986908713e-42	2.10396761036454e-40	down-regulated	17.9806948393704	22.3587328517511	12.7862969141337	12.8931031220452	31.6536250113339	17.3415227305971	15.4589636817372	15.7925442778536	17.351946893137	36.3103095219315	0.587350500534396	0.148389286126259	0.521824645826558	2.73162890396668	0.824405037905105	0.350263663613163	2.0814540795871	0.567669100088749	0.522125220331533	1.57559750337353
ENSG00000135697.10_4	-9.40704	5.08383456041753e-42	2.60374079596862e-40	down-regulated	1.93587892474853	4.32250801767214	27.843325000916	25.3653434742184	24.5817201864065	19.8678561892405	9.2171110325266	31.1386622626972	13.7956868360928	11.4510652425109	0	0	0	0.150943814919604	0.136664436314503	0	0	0	0	0
ENSG00000171791.13_7	3.17386167003126	5.20838659058901e-42	2.66084592136758e-40	up-regulated	1.51701635951152	1.37349055464775	1.51351659599425	1.8544749496543	1.95582372406876	1.46443626019744	2.71352795294046	2.91135300339074	1.96568388801874	2.61272700703261	15.3009672934795	22.6205056605186	19.3153802927071	34.9481055042039	21.2091937459027	22.4763657050559	13.9326971459194	23.4986925548408	25.4982694664973	18.0561264166351
ENSG00000136826.15_7	-5.39778	5.48638455355194e-42	2.79586156849007e-40	down-regulated	73.7801860813228	274.074460035979	599.311841096741	467.653224400017	788.478566574712	271.404195889944	704.740113732039	203.971242370864	583.346273473011	625.612476187943	6.75244567790772	16.9912621248822	15.5497474580723	19.5074477400632	17.862735971176	5.25495926016903	12.7529267799754	5.56030488391681	24.8507081246489	7.06437340466686
ENSG00000137875.4_5	-6.63557	5.74980400958327e-42	2.92279314043255e-40	down-regulated	6.91938095435924	9.27783129438963	12.039489067389	10.9605800486401	21.9711225354743	12.5134049639045	10.8951046525414	9.29223875445341	7.46300994873578	10.8459004028843	0.18747123633433	0	0	0.307723971432005	0	0	0.703441065651832	0	0	0
ENSG00000219712.1_5	7.47835270306682	5.81731778690639e-42	2.94975636239552e-40	up-regulated	0	0	0	0	0	0	0	0	0.0700662326360135	0.0866849215537902	2.21680535287269	5.49874821645375	3.65251734980995	6.61593998889672	5.69056456050879	3.51526839417147	5.54535529559491	5.60951451080364	5.86302870218916	7.29821386342582
ENSG00000115598.10_7	-4.60933	6.25395576675734e-42	3.16329117492758e-40	down-regulated	11.897532855323	12.3777222331909	22.8124623759376	19.7342967788914	48.2418610394933	17.3561306051089	19.1416750667036	18.7450465586661	22.0772634321955	26.4378386773186	0.568229553561809	0.861351214297045	0.403869492258256	1.39907746643789	1.12597677288303	0.508291467418719	3.19821864816273	0.219675549111326	0.96433461361744	2.09591881600618
ENSG00000278979.1_6	6.14631477929796	7.39246701519934e-42	3.72990216925305e-40	up-regulated	0	0	0.0620570393320938	0	0	0.0575217682823119	0.0542034785108179	0.0491865934559101	0.153703100317739	0.0633864116486892	2.50516539471077	4.02083674707315	3.45635747531269	4.59587035045141	7.44617565821798	4.74546729951231	2.58040181134818	3.76001278070703	4.93029001801193	5.33665578690315
ENSG00000165794.10_4	-6.92999	7.41499571056367e-42	3.73203142133654e-40	down-regulated	23.4363704146959	22.5294651405338	33.0246286626204	23.3342904317797	17.0561271732048	21.9701380909285	20.9048534429823	9.72080111646202	30.4583918945834	15.3296917558448	0	0	0.167381467347033	1.03082645922238	0	0	0	0.182086621818944	0.913515710169664	0
ENSG00000105427.10_5	-11.4044	8.18912476266648e-42	4.11150539808358e-40	down-regulated	2173.44837784361	1250.05270492514	1089.56084953216	157.917915815677	93.4001921801254	1346.42019395869	613.527670067969	66.5801122977226	989.090315907913	287.594903625326	0.403384275244667	0	0	1.3242672702082	0.59949538213654	0	1.0090688043445	0	0	0.811574081060674
ENSG00000159337.7_5	-13.2711	9.02847500161771e-42	4.52177971579792e-40	down-regulated	17.0654458104259	2.85549964019006	46.5112203712173	13.9439301972383	11.5372771342616	21.8795883118557	9.42939343336665	10.7539423067724	50.5285849952494	1.92221202553917	0	0	0	0	0	0	0	0	0	0
ENSG00000113273.17_7	3.48685912713167	9.11600957156836e-42	4.55442988006984e-40	up-regulated	2.16132129679036	1.82645399842817	1.15844920641938	2.15418526280666	0.75619928624982	1.1497114148599	0.505921466298128	0.84863040784808	1.42979521089667	1.65537613511522	10.17	28.5156551278894	17.2412880147947	19.4300767730998	23.1256067850131	14.1305056501313	25.0926916417358	14.0508914712966	14.6320087131485	27.6168655326391
ENSG00000248863.2_8	6.29707680688506	9.61827850963525e-42	4.79361831639132e-40	up-regulated	0	0.15241573642172	0	0.0854130041602051	0	0	0	0.199681702787945	0	0	2.79180955657236	7.25480006622447	3.18902190812391	6.87390829410895	6.22363230180942	4.81626661002923	5.73663752921495	3.00663192076038	4.93132724592596	7.62290590493038
ENSG00000167759.13_5	-11.4637	1.02026085930663e-41	5.07243837953814e-40	down-regulated	659.023788286486	628.791798142004	279.650200662858	67.2441691430575	71.2195351356803	496.11393385471	156.434989435507	52.3062631276686	151.654379196934	122.458602499595	0	0	0	0.3137904277687	0	0	0.836860115856637	0.110856756615708	0	0
ENSG00000184988.8_6	4.07601585531117	1.02867027619346e-41	5.10180411433759e-40	up-regulated	2.07840710239112	1.14886875665003	0.465653267744006	2.23487016475081	1.36507954153145	1.53765428986305	0.279622081149434	1.17643663911958	1.05722072877392	1.82819662462543	12.7852972985247	33.2089250283156	20.3355852028382	30.2884500254677	38.6183598764357	26.1498060399202	29.0435834954203	19.7175689278227	24.127231584973	43.9375047775576
ENSG00000162946.23_7	3.47427574443859	1.10130170579435e-41	5.44877038128932e-40	up-regulated	0.648287790392414	0.65039829369349	0.237559779133708	0.876389868685795	0.516212818249636	0.548629823491019	0.323552555818808	0.555297659288105	0.834382032655693	0.686819294357188	3.70978770247052	11.8846839432002	5.42297314554477	12.0532797644749	9.91835461821553	5.74746	5.35756150576722	8.05069011363665	6.84289037787557	13.6579300634149
ENSG00000231697.3_3	7.34277223620801	1.10953796127401e-41	5.47622803937273e-40	up-regulated	0	0.215502295510756	0	0	0	0	0	0.0470553613563382	0.0980288112250725	0	5.07519052799276	12.8220525685837	9.01798669572099	10.1819090114184	12.1519149466833	5.29648982326792	7.40578262162299	3.9241016560753	15.5854946561158	18.1526079522077
ENSG00000213659.4_5	9.73667366983397	1.14047553707744e-41	5.61532689560061e-40	up-regulated	0	0	0	0	0	0	0	0	0	0	2.66523478625728	18.8537917888708	15.7859767108729	10.2079596223893	14.9636919215446	5.5629000898275	11.1118415041289	12.3644448588432	18.5233088237247	16.6824641045813
ENSG00000145879.11_5	-14.9697	1.15076181208112e-41	5.65232018734011e-40	down-regulated	481.110703341265	170.340616232611	376.896138187589	22.1078707855444	59.1519938563512	420.946310759529	99.1068680196958	15.091370115775	207.304826449236	42.7859099164726	0	0	0	0	0	0	0	0	0	0
ENSG00000100065.15_7	-3.37032	1.2475622079079e-41	6.1130548187487e-40	down-regulated	12.166299813717	22.8443481760202	27.869801265007	20.6891255958164	35.2553657229813	21.3457843819339	18.8577424871037	46.8975533431137	16.8461251379124	49.5951191930589	1.84789817712446	3.58285080318408	2.93223008491153	4.02078751202162	3.95975	2.6524528582635	5.96629028971261	1.34571317220205	2.50049920666879	3.28550688985529
ENSG00000286215.1_3	6.12653936374818	1.25215516925144e-41	6.12084675540079e-40	up-regulated	0.00361378669826415	0.00883982755673214	0	0.00283073968084069	0.00290094857950587	0	0.00243093510466798	0	0.00919110169123491	0.00568554850976884	0.191660089830935	0.380691989755108	0.232517753985354	0.79192350761121	0.314304461205141	0.319239374391888	0.396777235053221	0.237615376461578	0.105750766261455	0.45208678330794
ENSG00000100629.17_8	4.36331	1.26421396533363e-41	6.16500896396188e-40	up-regulated	2.46841423667601	1.56098614261056	2.44937203462373	2.40632167178596	3.53944106555914	1.17130261249558	1.0502481759483	1.83107388457672	1.65912688695735	2.3596918357638	31.5140892103258	32.1009195702662	53.8638859144428	31.809670066042	38.7018399669575	35.2610426414438	30.4881621539746	91.7115588827355	79.8770743286985	46.6484590561638
ENSG00000279133.1_7	3.51161449884855	1.38678349410116e-41	6.74658585769883e-40	up-regulated	0.451407521281305	0.767067413989385	1.3497040439809	1.23411614809115	1.60577454759753	0.732946920176449	1.14316967090215	0.594321904954954	1.21561886409976	1.76852901817303	6.08635996547478	16.1945982101502	13.5989224354807	18.3866483029994	18.3793448092937	15.0299018530661	14.3342464441192	12.5408048452285	14.7872216046219	20.3218659920582
ENSG00000253558.1_5	5.54594426972958	1.44982756497769e-41	7.0364964486917e-40	up-regulated	0	0.083626333257935	0.253417883184024	0.0937275443881897	0.048026102257616	0.0427086403441236	0.0402448836022798	0.0730399148840859	0.0190201919124754	0.141189024884735	2.62592453867236	5.80491008248787	3.26616049115228	5.3878927210462	4.87819472455353	4.69787264223107	3.28438501095492	3.29931290419723	6.68463099864195	5.94352328125452
ENSG00000135451.13_7	-3.8802	1.49692086686712e-41	7.24779927558656e-40	down-regulated	6.81349481313201	15.3074894007156	14.6163632168907	12.9108862737662	16.2232027671743	11.9126214625005	7.29191692219153	10.0403097969012	7.63174377161871	12.4950263575492	0.437764776194958	0.94798	1.13344430657987	0.821219865086119	0.929414944991651	0.419558997670168	2.19014377311191	0.580245684096785	0.727762895051705	1.38402732134348
ENSG00000189343.7_4	-6.56413	1.65822078727542e-41	8.00975652318059e-40	down-regulated	12.1351970252068	14.6080903435676	16.8049478594492	14.9332498100254	16.3484550584306	11.4229893432295	21.9400702927129	12.3849391347902	16.2595715325174	19.4535984117325	0	0	0	0.919338433338197	0.832368446771685	0	0.350260009662048	0	0	0
ENSG00000204839.9_8	-4.3671	1.69538032920986e-41	8.1698895107834e-40	down-regulated	15.196632814367	13.9588741287085	33.8477603346765	11.009419289803	9.82375977982676	18.8267488786227	33.6423868799933	22.0963985129172	20.0306509185962	17.0650423298084	0.941102038915245	1.7832128294716	0.627083280379583	1.73786454085125	1.13638884401667	1.26274883104688	1.9127662468652	0.54574011296829	0.9411667268488	1.53840005993637
ENSG00000076641.4_5	3.54226643360268	1.75042831303816e-41	8.41526668230423e-40	up-regulated	3.28426306806127	2.64470270392656	1.41701504126717	3.09386775842209	6.15412042446544	1.9220244230708	1.34495239239843	1.46381319029464	2.49966354131602	5.05132139560855	22.6793596020099	61.7181235788986	38.0503189163457	54.2386740164758	39.139439871101	35.2465640954108	26.6267195424547	29.2171967864203	38.2767267677969	56.0996258034029
ENSG00000236439.4_6	-9.88734	1.96177742494424e-41	9.4091461247208e-40	down-regulated	37.5287124675059	39.8081100559721	34.4372590863673	30.8562884320489	41.0226108102849	33.8205351134528	44.939591874467	24.3706015213633	31.4776687886934	48.3655789575623	0	0	0	0	0	0	0	0	0	0
ENSG00000046889.19_5	3.99268602299336	2.0976621344114e-41	1.00232195134442e-39	up-regulated	0.660334848907561	0.366089231728398	0.429161358387955	0.973392841674082	0.715720350162955	0.350061588841053	0.119951779678407	0.472814846309074	0.970826214958889	0.736435995277452	5.40123298649191	12.9763568609521	11.5602482270095	21.4787375173655	14.0853248599662	8.86078723506861	8.38715666228921	7.98992854643213	12.9564380443667	7.87331215335618
ENSG00000228097.1_4	7.23341027678625	2.09964419752781e-41	1.00232195134442e-39	up-regulated	0.050451428849087	0	0	0	0	0.144061980862268	0	0.184780083176904	0.0641576622719318	0.079374924437687	4.05973159399222	31.329186355636	11.8041407942497	12.1160572632482	10.421377187678	7.92327773988224	11.0786718279972	8.98882838307695	13.9583837057641	24.5034807250394
ENSG00000117020.18_7	3.63144088519741	2.3797468261588e-41	1.13338222673881e-39	up-regulated	1.64367128660556	0.776937157705269	1.1007580549604	2.83211892112446	1.2663307238454	0.937175582964309	0.487848283648026	0.584874081561432	1.9185507181623	1.3741911982752	9.4681121442734	26.8847783625023	14.9451951464898	36.994247664482	24.9194988309638	14.5226744769306	16.4435706376125	14.0350417628238	18.2510009748485	24.2689945958022
ENSG00000143537.13_4	-2.78597	2.39478596930147e-41	1.13788618177718e-39	down-regulated	65.7823338024067	95.8110227915522	111.865674205759	104.95499097777	151.919968484574	106.614946294041	126.870650800052	111.34842947637	119.633771616872	124.568720646152	10.6661566290848	23.3415625865009	18.4986519919606	34.5843138178698	25.2287	13.4045276313963	27.2921386599109	13.154541565641	19.1211852684928	17.9080033521531
ENSG00000256682.2_7	6.62218665745181	2.40890421954647e-41	1.14193264212175e-39	up-regulated	0.0628882927049085	0.0439524449216123	0.0484333544182574	0	0	0	0	0.0767768407618764	0.199933180103229	0	5.52054833246468	8.01964720498922	4.16896631462029	6.4186926617859	10.5974053458053	5.24686822425923	5.46633691358157	8.27012028866039	5.01902526808333	7.8673613941705
ENSG00000249709.8_6	5.18620677202321	2.44954901554991e-41	1.15850596596216e-39	up-regulated	0.0280208267440356	0.065278914466335	0.0575472296210298	0.014632788775719	0.0299914316391854	0.0666769322863493	0.087962704972101	0.114030262253409	0.0593888280218213	0.176339981342637	2.11812969949555	3.93578082251654	2.62241757352218	2.80386790770112	4.67106128363806	3.11709496605619	3.16201845141442	2.29809517866268	1.9878243209688	6.04857035489597
ENSG00000112902.12_7	2.56867821260572	2.58559439199252e-41	1.22001750199943e-39	up-regulated	2.37836594465529	3.67380374750014	3.78607	4.99958926853901	5.44987784377373	2.03112410944339	2.26866307612397	3.03437881687563	3.2550057384697	5.50046041616409	11.4917979147456	35.6010588776823	20.3266895276996	37.264652884324	29.230855150752	14.6646300710528	29.4001558808871	24.2328474601422	23.9057516492746	38.399428510374
ENSG00000100401.19_5	-2.98107	2.67180991498172e-41	1.25778691240156e-39	down-regulated	62.150254845729	83.1361153170905	133.766802811307	118.002505190322	252.209058045473	107.350419531241	122.560946768215	94.6344907663076	103.453270687802	148.058129668722	10.6807074658696	18.0126502516861	14.0981641672534	21.1747810790855	20.4085132324534	18.8600085319187	29.4359219451344	12.226496988628	20.244715795563	21.6747035197859
ENSG00000263968.1	5.43551653394879	3.49743134875128e-41	1.64266453025221e-39	up-regulated	2.28394981951948	3.51174095404099	3.34206508105712	2.86248986915282	4.21688647863324	0.652172480930536	0.307275124801191	1.95184367139568	5.9540911574661	5.92898506526101	182.949759455307	168.420837122993	195.047475083363	122.040624089103	88.1480997186778	161.410016119898	111.80039180027	124.984626311027	176.202829653714	151.265344770667
ENSG00000279841.1_6	4.66571516405983	3.53951761219869e-41	1.65860981625421e-39	up-regulated	0.146489522552062	0.179166927429649	0.479479713972727	0.401616942638451	0.440976399386019	0.392151383441438	0.0985411017780633	0.268261442532017	0.139714952509841	0.345706604809861	4.15249804034366	13.8074381903225	6.14079624922958	7.91547403005271	12.1435161561385	7.90825527396156	7.87439905795486	5.59280143940092	8.96319247044855	17.2479275992266
ENSG00000147383.11_7	-2.9252	3.72575789569099e-41	1.74187726939828e-39	down-regulated	54.8019799179772	86.6150529387741	49.2225802962403	45.5008253123978	68.3262737073795	52.5887579187223	67.5543438202698	40.2544707253573	47.9173522203819	75.2156943039507	7.43310302780503	12.2064313071495	7.66046945999572	12.6077409497828	9.20567808741731	5.48546063466923	16.7345669145349	6.75298706420205	9.01044115429121	9.47134601414196
ENSG00000120915.14_9	-3.00186	4.35598187983089e-41	2.03186120454171e-39	down-regulated	12.8990500249067	27.5364430468575	33.2798482195941	38.8470996699007	43.7527545972358	25.4853733647264	36.4031079752522	37.4908559999884	29.4787977975383	22.1493023912964	3.24972540976677	3.40348645082135	4.59849	7.46794975162454	3.95151257257741	3.80544522273914	6.05995848496781	3.90605172611605	5.07099446639881	4.99278047574388
ENSG00000139988.10_5	-8.84642	4.56554002833798e-41	2.12474812643017e-39	down-regulated	57.0838101048785	47.3090679446068	69.4653586203088	32.4482370708998	21.316043900116	74.8400461259089	41.6531981915214	8.37617401815078	53.0795001546246	7.85862309209813	0	0.636656198309861	0	0	0	0	0.393986736982916	0	0	0.211250493286706
ENSG00000281969.1_5	7.42139703380675	4.77331917139804e-41	2.21638583120223e-39	up-regulated	0	0.0211073836456258	0.0232592611121853	0	0	0	0	0	0.0288043111830652	0	0.441857602367622	2.84660832022954	1.94318779659639	2.62916006952102	3.20128123760068	1.03752994751083	1.65796518310434	1.85767398963151	2.97270091635789	1.88908052238849
ENSG00000135976.20_8	3.97726283303646	4.99707848842112e-41	2.31501017972673e-39	up-regulated	0.847532154166332	1.39398214501765	0.894903522984636	2.58985970973586	2.62043723534622	0.547300233841945	0.479465712589578	2.06575412677171	1.34056375212301	1.27687649775413	11.1511253131049	22.4161559590306	24.2674951451553	25.7837899738274	20.153869430811	22.8403204937389	22.1677316489816	27.8986001100904	49.7463207036941	27.7683879121841
ENSG00000242372.8_7	-2.88164	5.07457325219339e-41	2.34558052545828e-39	down-regulated	120.930311780542	145.889240387574	153.005302149731	135.425957705931	190.259335108047	147.327003009768	180.763682308244	97.2608642183635	116.543514604257	144.675034714354	13.0383888549039	39.068870170655	16.3250808818083	28.6187066871022	21.4050359158316	14.646647692057	50.8196994031059	18.8143151085454	18.5251576418526	28.0622513031869
ENSG00000170779.11_5	-2.68069	5.60707074639134e-41	2.5858490971593e-39	down-regulated	22.3968896190592	34.104888864267	38.6665548232522	39.4141936354306	61.363547257133	33.5538478873526	35.5379748505769	30.5629377499751	30.9573824559757	50.1397909123618	4.74750994855968	7.96210355851977	4.41530157431971	8.95340996291502	8.10641182168454	5.6924284007426	11.4969128089765	6.44332255517402	6.17126881410572	6.90965155125269
ENSG00000273703.2_4	8.49735782673118	5.71733236062421e-41	2.63074724241453e-39	up-regulated	0	0	0.222503658118063	0	0	0	0	0.176357059442344	0	0	17.4360267177871	36.0414746879741	38.8679080426043	13.009228151244	29.0537494919634	7.08947126832412	42.9554984071651	25.7372436609468	35.3548147445471	18.0713963648147
ENSG00000069849.11_6	-3.13046	5.83699363142137e-41	2.67975851763273e-39	down-regulated	202.995574849373	309.889089408539	402.381328846943	488.786278793904	476.128245263047	416.329766443292	477.653252044604	470.484783634733	342.718856558496	453.452534510778	31.1809725025769	63.5938530833738	40.9995051991333	91.507020178869	50.4123615822094	30.9346925132773	115.462803972244	43.7247937778256	57.3150822073635	58.9313804447688
ENSG00000142864.14_6	-2.54036	6.06634392734319e-41	2.77879448572952e-39	down-regulated	148.147768298392	205.375042231672	209.497919281458	214.514826712037	292.055574742136	170.993745092003	151.620659080118	158.774701738342	217.000170236455	270.125297337631	27.9295263351431	52.0056505528923	32.9017101363432	61.6551996820919	39.0183553202846	29.4355290383669	60.6391064017771	31.5704185530597	43.5797334702649	50.5531567376695
ENSG00000236254.1_4	6.35054905149484	6.14983170562447e-41	2.81072128895626e-39	up-regulated	0.0998595489775135	0.0697915484353519	0.23072018906777	0	0	0.0712862091415948	0	0.060956502081992	0.317471445511036	0.0785542088231171	4.74825596665399	16.3331232411676	7.78805941127258	8.99308533941242	8.41374501236386	9.31160687118731	5.48206065344027	7.62504538931618	12.4857829478045	25.7198255674398
ENSG00000198176.13_6	-2.42585	6.1769071363991e-41	2.81678020287157e-39	down-regulated	58.1521441387205	83.1019934680766	101.12791261466	100.381724392491	115.351668161245	77.1605050328296	75.1143234567423	92.3670098829278	94.8232769528853	113.123683709553	13.6714300400831	23.5270737546498	17.8144578528603	32.8483010818912	20.4161482916499	13.735850582378	30.2340623404277	15.3963868328878	16.6206058445833	24.7152920871731
ENSG00000241939.2	9.43127904417619	6.23256806905242e-41	2.83581847141885e-39	up-regulated	0	0	0	0	0	0	0	0	0	0	9.79305190990023	38.3490806580952	14.7908870898244	50.9034353007093	25.4696503440385	20.8051414250621	20.4144942925141	15.1438378542488	39.1749001947758	64.0339985343813
ENSG00000278991.1_6	5.28646340069419	8.37014842192708e-41	3.79993553301919e-39	up-regulated	0.133959540273005	0.343287755084588	0.412675212678679	0.454708595463179	0.143380437387334	0	0	0.408859497121947	0.14196048124899	0.140505150259578	5.06308545738071	13.6167262361435	8.35801778826664	13.6725784902639	9.95186092419925	11.1764531197067	7.35407211832047	8.33461221403751	10.9287009910489	19.0585897477089
ENSG00000188643.11_5	-5.6324	9.46777066638795e-41	4.28868971697004e-39	down-regulated	1205.44212908311	1217.63775940775	1366.14	824.22795813503	965.33340793052	1165.80527681731	1290.19134623931	583.083093823121	1044.51804740709	1172.23744226963	19.479595024778	24.900612024284	13.4835070918443	53.6888780844992	14.6909850140973	10.5329287415101	117.457151200121	9.10433109094718	15.4367238061077	15.7934892600061
ENSG00000227730.2_5	7.1732059263227	1.10426854699203e-40	4.99100001372184e-39	up-regulated	0	0.0922829654115884	0	0.206859619450497	0	0	0.177643431525688	0	0.251868947590982	0	5.31253939057576	17.5702189103874	11.3276715694818	24.5752450544594	13.637349054188	11.0163737130443	11.4771722306644	12.8829841316235	21.7785178462079	44.6968084721658
ENSG00000225900.1_4	7.24721201328287	1.14542979859283e-40	5.16558429524698e-39	up-regulated	0	0	0.350611824913311	0	0	0	0	0	0	0.537183832053033	14.1537627350999	22.7171	20.4154668506608	16.3995118512652	18.5601348105909	17.8740608946839	21.8682537345568	17.380995719081	29.0664089599438	26.8010726836468
ENSG00000278637.2_4	8.48778594372249	1.25414559433262e-40	5.64337832116471e-39	up-regulated	0	0.235069046222554	0	0	0	0	0	0	0	0	17.2231037320882	29.837320338701	22.9524959888189	23.2224430878923	19.1972737667753	9.07875574361507	37.6982583036016	7.84738985824179	27.7378137742748	17.325693441947
ENSG00000148516.21_6	3.65817192535615	1.26271967805995e-40	5.66944447523656e-39	up-regulated	3.14968561931607	1.36557451707322	1.82982892761694	5.93230342651653	3.28753938367394	1.80210712591927	0.651920588479936	1.98942995910579	3.55314775853976	3.63353628087756	24.2700696017929	53.5597147085658	41.1134357382147	59.3112518791885	39.3406196214129	25.7374853577952	40.8320566593149	36.5031050555705	46.0328751032822	43.3079385552272
ENSG00000215853.3_4	-15.6112	1.36884669783039e-40	6.13243320628014e-39	down-regulated	94.682870808881	41.7018679226141	307.05579632394	31.9457558793195	27.2335854670863	403.894857841314	13.7615174974005	15.4478703701607	345.860313243634	71.0771423397041	0	0	0	0	0	0	0	0	0	0
ENSG00000235920.1_5	9.40519754325396	1.38773250366294e-40	6.2034077532161e-39	up-regulated	0	0	0	0	0	0	0	0	0	0	3.79255461234633	9.19831501239094	8.89534945333542	7.88534810639823	5.2606026272963	11.5345262598746	5.05978876943294	6.45122847241963	10.6658563553168	15.7692661169693
ENSG00000175471.19_6	4.35267	1.53792853217994e-40	6.85976700217854e-39	up-regulated	1.25826005442962	0.453376613592941	0.917365152446066	1.45433143984917	0.848451870225746	0.570873454645292	0.146711226764205	0.935338673439105	0.846271885671457	1.18336856906314	5.91135313504173	41.5790241201391	13.7384614918598	28.4380070159679	22.8902699929707	13.3933477222677	14.9152121857818	13.3085604163846	28.6531581501175	45.5971843951306
ENSG00000267361.1_5	6.98583069239915	1.74221669302026e-40	7.75400547391377e-39	up-regulated	0	0	0	0	0.0896275731645021	0	0	0	0.0709919632075876	0.17566044384228	2.45028466449196	5.26187673396682	5.44231649611018	13.0715349417289	6.37267056502368	4.65762455910708	10.9818516159028	3.55226791120772	4.15834463444283	6.57301287121643
ENSG00000283563.1_5	7.58772495585628	1.77865746624536e-40	7.89894418125172e-39	up-regulated	0.0191244454477444	0	0	0	0	0	0	0	0.0121600095395175	0.0601767461083454	1.74875926962504	2.86292675880711	1.93897343362405	4.47797137607744	3.11873269518839	0.750862246919534	6.6492924267046	2.51495878650917	2.74733066301025	1.97027687798096
ENSG00000001617.12_6	-4.14814	1.81530154648421e-40	8.04415363555091e-39	down-regulated	66.7153763070164	113.559829940782	148.548439962466	117.291204498638	134.999024884175	143.332267824104	157.528865037841	125.085318966492	143.511092111893	98.7477678374836	6.76341525397792	7.76691539069479	5.95425060232115	12.7838714431123	6.09184698300371	5.22499614736329	27.685201459935	2.79298843351581	5.44091736307279	11.2364163643247
ENSG00000106123.12_6	-3.62081	2.08911406761213e-40	9.23741890546761e-39	down-regulated	16.9456888676201	20.3218118014822	57.0063402686631	49.105255322995	66.067655331758	37.1704002162224	71.7270903498716	56.7370682679207	55.238397036093	31.2172241341665	2.41606109689947	5.70487378375599	3.76466772668919	7.0927426538237	5.66220121730089	4.55100895172915	4.93964017759959	3.8259745368101	5.27176836688948	3.08480497665847
ENSG00000248610.1_4	6.3543116809159	2.1434053473574e-40	9.4569641992496e-39	up-regulated	0.0176054465254627	0	0	0.0551625651867991	0	0	0	0	0.134330105381857	0.055397082680469	1.67425483824206	4.09971774575705	3.29532263839471	2.95959940440802	3.44522502421593	2.41928207031561	4.1881610946986	2.98735863921704	3.18481551299385	3.10934319806371
ENSG00000280028.1_6	7.74546090337696	2.2984802588784e-40	1.01192703233212e-38	up-regulated	0	0	0	0	0	0	0	0.0703024734403894	0.292917435926367	0	8.84627900378977	13.4096389639754	11.2276750882273	13.8292306071146	13.7730744863601	16.956759217593	7.37634	16.6111390092069	24.510855937261	16.1029017412499
ENSG00000076826.9_3	-5.2688	2.53612145531223e-40	1.11414439105785e-38	down-regulated	22.3256684112369	20.8109610469401	36.2150536055195	20.9528941103344	22.0438322486226	48.131271343936	57.6132297156649	32.4774355894646	43.2606708007057	27.7815512102573	1.12281534281725	0.386822844948329	0.652943185316599	1.59171732674045	1.51698934674798	1.84896922490286	1.97887868823101	0.769499191278198	0.296963311355463	0.308046384947488
ENSG00000135750.15_4	-3.42622	2.94711917749177e-40	1.29191564116113e-38	down-regulated	14.0787666050856	19.1165719650911	18.5116482629804	16.2456647890082	39.8519970165479	21.6331917306456	20.1273483222482	16.8838	21.0114070136271	38.3441423323435	0.981526467295075	3.29451982971445	3.13929233484724	3.4524064501175	2.18806465955307	0.940706706429172	4.55983515839031	2.03279294984999	2.34563	2.68001228299225
ENSG00000200156.1	8.95901041224291	3.07954703484638e-40	1.34707053129418e-38	up-regulated	0	0	0	0	0	0	0.392040676470484	0	0	0	59.686962933616	122.789575833512	129.540269233447	90.9748782438721	82.3685982801049	34.3228195197485	61.3226770364357	29.6675616584313	80.6216989901891	72.9087370580456
ENSG00000243398.2	9.76841576607469	3.28078880668734e-40	1.43202567527869e-38	up-regulated	0	0	0	0	0	0	0	0	0	0	18.3847257044595	61.3107019227396	46.0610153173387	12.0710161581803	46.4486347750549	43.1693454926205	26.4439796885745	21.3224111051923	48.1378631660036	73.9769385412927
ENSG00000234473.1_4	4.99815582528541	3.45192197562869e-40	1.50350379382938e-38	up-regulated	0.0825121008841863	0.192224891337401	0.211822034172607	0.301621186375338	0.397416973116317	0.117804955871911	0.222018153639916	0.570828626901257	0.314784949959112	0.389447350983932	9.25519104422222	10.6746108921258	8.58017285831007	11.8893124975405	8.6714641238741	17.2777740788319	12.3309193149291	7.70053065015427	9.95092886077817	10.1199127683115
ENSG00000225224.1_4	5.48845329992187	3.50778449621437e-40	1.52457738104123e-38	up-regulated	0.14538691324253	0.508052454739067	0.111969582794896	0	0.466834370332095	0	1.07579334016417	0.621231964229161	0.369768892233929	0.914945365561295	11.1672382262894	22.5704890949206	30.0476730898787	30.5507035293731	23.7090754354645	25.6867552534892	21.9488740248224	17.2688602628288	30.1681196221353	31.0265643849798
ENSG00000235917.1_4	6.89464686419007	4.03023021600426e-40	1.74791941963896e-38	up-regulated	0	0	0	0.0778765626166576	0.159616163385606	0	0	0.121375152675025	0.063214167238521	0.625661169097062	5.45458589834516	19.8440119458493	10.079810423325	17.9068	14.0511138242532	12.6859832930835	14.099510653646	9.70012922851652	13.224147458798	54.139152154521
ENSG00000183055.5_4	6.89700724388232	4.14084080454324e-40	1.79207853417854e-38	up-regulated	0	0	0	0	0	0.137104442013806	0	0	0.488473110479481	0	5.6198763801132	10.6486175214469	12.3574598939802	12.6839974474629	14.6161061633403	4.71288714996547	15.3761159071102	9.77681009198305	16.3498550399684	15.5467159903185
ENSG00000235141.1_4	9.51990670882535	5.26456559050589e-40	2.27357849569644e-38	up-regulated	0	0	0	0	0	0	0	0	0	0	16.0394309659447	50.6528833452609	71.2502192085343	28.5218537197004	45.6880291499626	48.4230048359695	45.1381021100156	43.4055136335968	75.8279763475292	45.7157486418016
ENSG00000132507.18_4	-3.16059	5.35700459444635e-40	2.30860849161088e-38	down-regulated	304.524260829974	373.574092079693	415.518496223464	331.601594095429	497.601754552208	380.891560972635	543.180022849675	185.419644780749	363.640850788052	480.611472175761	48.349774443432	60.5872626263091	40.2557104429596	55.7812446404627	47.4932075343186	53.1353891261656	75.1025295056223	36.8496529351466	54.9257700039162	54.103729688468
ENSG00000141527.18_8	-5.1421	5.57053631029111e-40	2.39556565715135e-38	down-regulated	9.08603227811952	12.1935794852728	12.1445019042141	9.56762178055359	6.50046854902826	12.8861161796314	7.85285221670902	9.4912331502887	10.3971981870908	5.63187167618709	0.104017062035958	0.473023035130841	0.0831714621111295	0.2561076359147	0.347819541828509	0.279135349969561	1.39857212186963	0.0603189461278444	0.189134930528607	0.470864886445656
ENSG00000164855.16_5	-4.98456	5.63141020285705e-40	2.41664559105343e-38	down-regulated	51.9115509951004	46.6095411304672	75.4859152406569	24.6970601887298	22.8784565453888	52.2296598062304	40.3208582446031	31.2705254090969	61.4967881285727	16.7536148314575	2.01405974316196	0.590905943386648	1.59311446522498	1.43969703029532	1.59316764125592	1.69990842865806	3.8192697480254	0.979564787636067	1.0868400749112	1.63391655179386
ENSG00000132793.11_3	-3.5087	6.04788454884485e-40	2.58991761856415e-38	down-regulated	34.823634892677	50.0209228139199	79.7628853514422	75.7243872084425	68.953623506703	58.2340912657168	38.2490263493769	66.2918773887859	56.5833221478884	36.602821985442	3.03138690906281	5.41568919129278	3.75124293337401	7.19722447106478	8.76893234418065	3.05058334610725	17.468067828623	4.39471323457499	4.25210765925623	5.55434336606827
ENSG00000100300.18_5	-3.59683	6.25840599831017e-40	2.67445173730722e-38	down-regulated	385.780646969429	323.36574087582	263.368285657746	303.398763596187	284.437799115607	342.271	460.90750112373	213.070580956126	334.181561743219	290.589253959321	18.7803463841758	42.175115246687	20.9491678277695	55.3743010927215	33.3377611344664	15.8660572182241	77.4286452301305	15.1258665276812	30.6071125994345	47.9302411403351
ENSG00000126803.9_4	-4.52414	6.27437628403566e-40	2.67566707476533e-38	down-regulated	17.9515213925964	24.6835926400265	48.3256222728057	70.8311399602668	60.2065426669618	23.4578888969219	38.6359242259976	120.409530030583	83.3000120339216	29.2280263129773	1.96895	3.17928604829351	1.27774324216793	3.72374236989738	2.48089598420257	1.55067611124361	6.90619126200016	2.08499740926486	1.93017156608247	2.92796035960993
ENSG00000224442.1_7	9.4491672145009	6.87307723974848e-40	2.92486026002157e-38	up-regulated	0	0	0	0	0	0	0	0	0	0	3.77010541015666	12.7745	6.14732832992018	9.10062597127386	6.59176088340267	5.05863976778356	2.77380796889317	7.71622679905389	7.74235287991329	17.4011673147243
ENSG00000133710.16_6	-10.5017	7.93698214872107e-40	3.37057175249022e-38	down-regulated	750.937380159335	482.183568394792	469.395686576876	231.650223679037	291.992690412656	688.508721133155	319.485636622414	138.754533610804	822.501373727288	487.807344631078	0.110538471490827	0	0	2.17731561011434	0	0.0741589752699081	1.93558973600458	0.128201354208689	0.160794282914307	0.1111968957734
ENSG00000078114.18_5	-4.44192	8.37563969480225e-40	3.54946028147296e-38	down-regulated	21.4267077912354	35.196157982646	46.7769046101817	38.7106	46.5229563077264	37.0102867686355	22.2753986473717	24.4691738874602	44.9060406777047	40.8693661215406	1.64801413695424	0.768659545125096	1.13914771152944	5.29134681856957	1.50721235374126	1.33648	4.03191495229404	1.89034558684893	1.79137125675939	0.546537547630943
ENSG00000200959.1	5.37693958175478	1.10042026347825e-39	4.65372752090055e-38	up-regulated	0	1.67041488906633	0.525917737369967	3.20945833814104	3.28906033643067	1.70618861172736	0	1.66737583472762	1.51969412149172	3.2231029923182	51.2033181299202	123.050691358942	109.17836620136	120.946399903081	68.6724987991862	41.8923302219153	74.9768699470518	37.6588240580088	59.9494684798842	155.781234973697
ENSG00000187134.14_5	-6.05205	1.1260005047592e-39	4.75204850704174e-38	down-regulated	9.7994345776047	33.6267544526633	24.5270872130586	23.6172559751957	121.640446046438	33.0364610990483	51.7443597612158	44.0689430545351	7.22394049889243	95.3439095209646	0.282115870764382	0.983584796961028	0.812081791093277	1.57446539906899	1.84479058151589	0.340682863458998	0.599857730181062	0.621670525719554	0.328302850774038	0.624351857226712
ENSG00000167553.16_4	-4.69823	1.13314753882333e-39	4.77233046102783e-38	down-regulated	333.812547285845	354.080166050313	369.873316049436	287.441798140506	607.564913821363	309.317471524737	356.411273384015	82.0162482045285	349.675680516961	676.525989332816	12.7690051564314	19.6083748235067	8.99665991982032	25.2426927198724	13.4488053632018	7.30021352156303	55.8286459765149	8.17734093608761	10.6600761194585	20.7754947405424
ENSG00000136997.20_9	-4.15517	1.23073249893541e-39	5.17262912542254e-38	down-regulated	58.8888360009821	128.635689587337	255.49069913953	183.855963339876	269.559804581835	116.209055081552	338.803536755813	79.0061159593907	194.32619712588	195.05573845167	7.12047164391306	13.9008130995502	11.7320387126094	25.4122671373254	13.9492531521483	6.29700942759784	21.5227287830665	8.32081045059407	9.25921110029625	13.0234270075967
ENSG00000113161.16_5	-3.0382	1.31464753772896e-39	5.51394555742122e-38	down-regulated	87.3870345718419	141.102331986417	177.87758758314	111.052989675284	138.951052570137	100.39178971228	78.6319039659265	57.8415654523859	151.063798509426	178.795882957794	12.1630181655307	22.5142199024877	15.7062780297514	20.8874139784195	13.2439819112716	11.1493444576326	29.8233888941175	13.268527981977	16.174678021683	28.7513293119657
ENSG00000105767.3_5	-3.39469	1.7246207437556e-39	7.21445875373386e-38	down-regulated	27.7219089569217	28.4288775891962	42.0540786385997	43.8524062741526	48.594882812931	41.0975576507702	65.0617297038062	27.7737755208434	53.7463262578787	33.2942112159515	4.05368132336034	5.9787009850144	3.73771641749688	9.17159230583053	4.88467881147141	4.55711338772026	6.85156376897627	2.6683717397703	3.02801923203668	4.40846177838009
ENSG00000148655.15_10	3.91693278609399	1.72716634214194e-39	7.21445875373386e-38	up-regulated	0.444351551741255	0.384497914102994	0.19555251079672	0.828733373698391	0.441629697755479	0.241681445202427	0.298908008726792	0.226035104355681	0.282534681742122	0.274644691598945	4.06319700721799	8.68153956803283	5.32202341599897	6.73303902062508	10.5818909455312	3.53075639504142	7.93769210002826	5.47542165610485	6.86745084933885	8.87549607710204
ENSG00000102595.20_6	2.23954058059081	1.73834084111697e-39	7.24628623830843e-38	up-regulated	4.00374571693187	4.61704029688597	3.96355745240835	5.50795320843588	4.62680091620164	3.71557266865496	3.03552186213223	5.25963986706013	4.21635765689629	5.39357753051348	20.0138324288202	25.6670440344215	24.3947388406765	30.0973027649114	21.6277667158675	21.123038095559	28.2377415809224	23.8487419360764	22.3673279066218	34.3121105039874
ENSG00000100842.13_5	-3.82758	1.76034670200126e-39	7.32304228032522e-38	down-regulated	37.5106997120018	70.7565093315493	95.0732827879463	98.8425889923165	83.3663975230371	89.7357894048729	83.7300026723402	88.3758141943431	90.2087263928991	61.8749121261704	4.66123244877127	10.0773567050924	6.02852596393594	11.0377431434041	9.08505980839799	1.84554097541293	14.6229224491141	5.93779071923487	4.55734525526932	2.61353940010299
ENSG00000068137.15_5	-3.17559	1.7980206306909e-39	7.46453208472571e-38	down-regulated	26.3001838513545	38.4936208102518	36.2715707213723	36.6712188504772	43.7274511311223	36.7256071033275	46.4140899318685	48.3044299053211	41.9474630972152	40.3703212398231	3.91273508538383	3.74597213496495	5.59854939190107	6.67606611434235	6.6566080001507	8.08226293500636	8.24230425401694	2.68694343564806	3.5947214079131	3.41814117963281
ENSG00000144426.18_4	2.83086616741028	1.87559703361993e-39	7.77076624660745e-38	up-regulated	1.01968819739074	2.69193963393101	1.8567696570458	1.59424394550612	1.78954125534912	0.716131262340797	0.924752518973001	1.28520099376217	1.96081267650703	2.01995029373239	7.26301	15.4272301522242	12.0898256054442	18.9361486074483	12.9483461258596	8.75257048818208	24.2309301469241	11.208067586315	11.7731735852044	16.4656962711337
ENSG00000135124.14_4	2.68791994876996	1.93771902040149e-39	8.01185892735576e-38	up-regulated	1.96376575240753	2.36852447860153	1.64640162371659	1.91470014228478	2.52756567096707	1.50833370696889	1.56066689199183	2.5239010176302	1.84397252148155	2.45732469220681	9.00116981680589	15.6658274094168	9.88717957934827	12.2378266829793	20.8990894143719	16.957382704266	17.626548433287	13.4271866671611	16.8848974833649	28.8411684311143
ENSG00000142273.13_7	-7.29777	1.98549987939734e-39	8.19279950235532e-38	down-regulated	50.2950388030576	40.570177577598	51.5493936958486	35.7855599575119	46.8339354043023	52.5393061760927	43.8414737890552	44.2865048700306	49.0617183400866	49.4885184496272	0.153301029587713	0	0	3.01962493479589	0	0	0.958709201895811	0	0	0
ENSG00000149043.16_6	-7.62336	1.99716037787903e-39	8.22426608943155e-38	down-regulated	4.77862119976844	3.05349893715623	4.40523	18.2711925098316	11.4215137320568	5.76584803081189	5.81026951547965	11.2994487371273	18.3767239403343	3.21076969005168	0.0525668709024194	0	0	0.172571393843033	0	0	0.131496423695403	0	0.152932317550725	0
ENSG00000279679.1_5	6.41021273902798	2.09411565727196e-39	8.60613983020801e-38	up-regulated	0	0	0.203382249998542	0.413719238900993	1.05995108498254	0	0	0	0.503737895181964	0	17.3864925509752	33.6762529115758	26.774496436957	36.466492661456	17.2261251210796	18.1446155273671	21.7462210686273	20.164670814715	32.3165103524376	19.4333949878982
ENSG00000234886.1_2	8.89829253233118	2.43997681563655e-39	1.00073415311741e-37	up-regulated	0	0	0	0	0	0	0	0	0	0	1.69366137482863	3.63706205755355	1.95612759356764	5.09676609761068	4.82436380864331	3.21939688417732	3.88364780119575	3.2738176868132	3.07959598355569	2.83958282928193
ENSG00000054938.15_7	7.91232204483438	2.68144937335922e-39	1.09756353466976e-37	up-regulated	0.107822830395178	0	0	0.033783771980432	0	0	0	0.0131634934320601	0	0	7.01991575901859	6.45642493931938	6.64320225666813	10.6165260931875	11.2533027904214	6.77332833903809	5.32730391729052	2.56140989544351	4.01575386946593	2.06297730525439
ENSG00000104044.16_7	-6.13406	2.86817119820049e-39	1.17163931270779e-37	down-regulated	2.97951635546405	9.05506758397345	2.87833356263293	6.78214929225412	8.13375731847044	5.3211345603196	6.45278	6.33715477725869	7.40630851294564	6.95798247328152	0.227832826220805	0	0.0809661581915163	0.373975354716352	0	0	0.189975177230706	0.0880793701980455	0	0
ENSG00000259151.2_5	5.04035867382343	2.90533018276251e-39	1.18444500890862e-37	up-regulated	0.121591573125497	0.20395199262187	0.299659602875549	0.228587320486304	0.780856051095051	0.06943994760987	0.229019445535276	0.207822203860834	0.247399330775219	0.153039422656835	3.02422124627674	10.7865132879117	9.48294284430133	11.6802278652896	18.2423425742656	9.54783468654875	10.2351518506857	7.01491985496722	8.79833925891825	15.0322203532289
ENSG00000215788.10_9	-3.12059	3.9219907830187e-39	1.59572575091923e-37	down-regulated	22.8559225833436	42.8913469050598	41.3803814668992	57.0857205063632	56.1828025387822	48.4297833072423	57.0821476763525	94.3478562451337	45.7255538730603	47.3328816275578	3.57950566540948	7.61389827169717	5.41654713385449	9.19241841627947	11.2400835096219	8.75366795596668	11.0482785536617	3.74972	5.79478868799254	7.3178098147285
ENSG00000134765.10_5	-8.41689	3.95529676251263e-39	1.60607109974218e-37	down-regulated	6.60062032598755	6.17299791295462	47.4943982614249	55.1506828267027	81.9569764234685	15.955092059815	20.5715336186264	44.9295519501791	19.6459744850675	19.0261935477234	0.11579234873565	0.175523922619963	0	0	0.0860432379418635	0	0.65172472413587	0	0	0
ENSG00000278972.1_6	7.34642541304972	4.06306425641963e-39	1.64655073166715e-37	up-regulated	0	0	0.042502739591532	0.0864588776805341	0.044301629021311	0	0	0	0	0	2.92692337184671	3.97780194107273	3.12046878411254	2.98203368560761	2.69993144754881	5.68778152041547	1.64107536771863	5.15045016002155	3.6703756212174	4.46730124783031
ENSG00000203785.9_5	-14.7703	4.07439393243904e-39	1.64786599045312e-37	down-regulated	7151.22027865689	3883.08638524047	2279.35108639454	197.774682694222	272.159674287588	4974.01037298896	804.597614954249	92.4168577456477	913.400853705075	942.066960326148	0	0	0	0	0	0	0.841577111650582	0	0	0
ENSG00000185033.14_6	-3.45082	4.95062407567275e-39	1.99828754769333e-37	down-regulated	100.244598333188	186.64183652527	96.9007559776096	150.984491867265	268.915188060548	146.766175995467	109.647834485437	175.18977003891	169.445367757042	192.351069385978	10.7648788211703	21.7215990183417	10.7617730468842	15.9898751721371	12.7462507318979	11.6026088442199	47.676556610636	10.2336008194703	12.8353129774231	28.8299934550697
ENSG00000128309.16_3	-2.61681	5.42644711433789e-39	2.18602169918307e-37	down-regulated	16.661211215955	19.8081835911151	24.3923914128429	25.812163638888	24.4533851255427	20.2680928740788	34.8744539277318	29.6381604320509	27.2729856559898	23.7348636847775	3.40185	4.32497696255689	4.13377751088567	6.0643017381953	5.00135230339827	5.25166217799702	7.32022694749322	3.86058654914203	4.78886286673631	5.66673198226995
ENSG00000150636.17_5	5.2720299229092	5.65936022560172e-39	2.2753530342932e-37	up-regulated	0.454193225091006	0.113950783130106	0.107629676485016	0.766289277633675	0.215021257136165	0.199527704760143	0.101842780381997	0.298576602962853	0.392461427610043	0.146580394482688	5.15421564990916	19.5002693712298	13.1699371594759	12.5157514864888	11.5216712839699	8.68762494648587	8.89744897239885	9.58424931899711	14.1895899554455	37.6227848806193
ENSG00000197582.5_4	-5.26279	6.17287616916075e-39	2.47692731953096e-37	down-regulated	53.3253287234607	23.2345969152451	32.4767220591731	43.4309622143987	16.4778666359794	48.4200400363477	34.3701931675312	33.7767421569575	41.4250991646229	52.1281063163542	0.408043829579176	3.09266779500768	0.43502609087719	0.669782043430386	1.8192607388599	1.09500744342432	2.04144942925141	0.946489865890549	0.593559093860239	1.64189739831747
ENSG00000244384.2	9.33096323530072	6.32674112871463e-39	2.5336795907214e-37	up-regulated	0	0	0	0	0	0	0	0	0	0	26.709098893639	18.2845	36.7422733200804	29.6991159745474	12.8045529355296	27.7452757093437	30.1736183933257	14.9888377716813	27.572577837438	39.8689302051375
ENSG00000172782.12_7	-7.20404	6.89446149425076e-39	2.75562162938838e-37	down-regulated	8.8243219560436	4.31373496520247	9.28421112689492	11.1615666848725	4.7805154782893	12.0996136957804	7.0388358831063	4.5476724465186	9.51999947984403	3.28115103123121	0.0881863625980673	0	0	0.14475318057019	0	0	0.220598850593145	0	0.128279889757241	0
ENSG00000213090.2_6	4.36356705843959	7.20376755344012e-39	2.87361248159145e-37	up-regulated	0.0489004807651187	0.205058422961591	0.150642621337076	0.191522830304981	0.1177638239807	0.139633312372831	0.164472761195574	0.0596998942633035	0.108824389170112	0.211570775083455	1.87803463841757	3.66019750176605	2.28825297132653	4.69743702936783	3.98724053435478	3.47986633105588	4.47420742902841	2.48928546284125	3.12214230057986	6.47732977245821
ENSG00000114771.14_5	-9.80072	7.56077323487792e-39	3.01013284413577e-37	down-regulated	7.60141044099388	5.79030371209967	3.95598415683438	32.837950570024	39.9705475811455	25.8455314807986	12.5395363429898	47.2351635826973	13.3013143564388	26.4276670905061	0	0	0	0	0	0	0	0	0	0.304837568437619
ENSG00000132341.12_4	-2.64522	7.60618655885057e-39	3.02231007437836e-37	down-regulated	147.645830865521	172.230108738366	154.289862540141	155.997417686006	240.346304595203	161.772313174228	177.190625384392	122.874202128676	133.930597804677	255.13757316629	22.8359407911863	41.603306715032	27.8481947414372	47.7464039333681	27.1661197538346	23.3182386452288	53.5457269195465	23.3509413238992	34.1430656137845	39.4414221824237
ENSG00000173457.11_6	-3.26236	8.69387865367648e-39	3.44778253845411e-37	down-regulated	106.035332067279	121.912365095149	138.423578556306	138.778101270915	178.127017363763	129.355146796678	223.488722616559	135.824505892755	133.053240206454	180.553058668291	17.5985513664341	23.9638852207616	18.9212735328816	28.3974659378664	13.9637588436255	8.60485644172224	41.2248426209174	8.64856542113499	12.3659337877686	21.9041788621135
ENSG00000189403.15_6	-2.4259	8.74238185487812e-39	3.460285664657e-37	down-regulated	87.9276758403086	110.411100205373	111.127046602114	129.197379286571	135.969908162218	102.027367930191	93.051180581622	117.142793531071	95.8575163643839	141.48714360282	17.8001697819178	27.7129717533206	20.5186929355346	35.2303962366122	21.0103812980597	21.1247083062901	27.4879467977659	23.7373902683733	28.7439629275952	29.800565786016
ENSG00000167916.5_5	-12.5092	9.25980545637802e-39	3.65798206245755e-37	down-regulated	106.88254431025	98.713269886216	15.9543276217656	91.0911772142542	15.1885417713398	264.883160749264	242.260734454779	52.6418798123418	164.249407663934	6.60881606656429	0	0	0	0.215553859967506	0	0	0	0	0	0
ENSG00000081189.16_9	5.04092622746184	9.78070405820546e-39	3.85628378186577e-37	up-regulated	2.55064054876426	1.18574386182614	0.761831325558128	3.34269659156621	1.55583	0.956593612607767	0.17796078686912	0.610851044853636	1.87593620582609	1.57892289079237	43.333525741681	70.3745436170253	69.1863570528128	61.7723084536247	42.4232103931809	52.7529034677411	36.0716559657004	62.7978110748693	65.8194674777869	52.6908689965368
ENSG00000171462.15_7	-6.44754	1.03281512152567e-38	4.06426707281453e-37	down-regulated	5.33643445308478	10.8191	6.45001883358524	7.03396716728988	14.0042481811217	6.62614240687832	13.7894522017221	24.2142343941302	5.99799540309688	17.7429225100379	0.110587907300975	0.502904297971732	0	0.181524113738289	0	0.148384282360272	0.276636483480849	0.128258689340267	0	0.222493252097582
ENSG00000232112.3_4	-3.15565	1.104176771621e-38	4.33671277701782e-37	down-regulated	161.949086605569	142.451842010867	131.924548213277	138.550541252322	153.85092285735	132.706507076654	211.21320518819	48.3326727368608	119.220032421784	149.178166810829	15.6310521266011	27.6433997255612	15.5074006512692	27.4393061550032	17.1000925989763	13.1083639078934	21.994422011465	12.3376075846154	20.5270348614178	27.954060007175
ENSG00000135476.12_5	-3.57877	1.18359068908656e-38	4.63967550121933e-37	down-regulated	10.2225326778529	13.113757328638	10.1963522160214	9.61374551946592	8.60005061744032	10.7928122961243	6.05503184588538	6.34921141927948	8.56809874192528	9.39724063207686	0.333966767439479	0.928113608172029	1.21650627506299	0.502506145358127	1.28218466479918	0.597478456468329	1.46198567454437	1.03288303203993	1.25499168680455	0.83989011540269
ENSG00000172819.17_7	-3.47558	1.19799250146923e-38	4.68711691937598e-37	down-regulated	82.782066358791	130.641720040849	137.40024023307	112.150756287563	131.265070085677	143.492701413805	145.042968681658	102.279458184928	118.065865823277	121.548136191876	8.29553821819713	16.2302626798507	10.2838233302741	26.7583609112072	18.2060912793882	8.86577998517397	29.6189346536006	8.67015731452109	6.7351070498173	7.76274486741086
ENSG00000140600.17_5	-6.7618	1.49303570446104e-38	5.83027582370382e-37	down-regulated	8.94563991159994	5.99919	38.0082296994004	28.8479056334604	13.9748388781617	30.1504205471883	28.6274793345851	15.1915638608301	62.5675519090518	22.3288294722062	0.294111877163224	0.222914859800732	0.31356028673396	0.60346107392033	0.437098625334165	0	0.551792307817286	0.341107855325407	0	0
ENSG00000172478.18_9	-8.65655	1.50027615729135e-38	5.84734783751948e-37	down-regulated	84.4329778301669	116.144969939775	45.7360603748525	19.3713735409227	51.1566348755556	74.3410752252636	46.1329481743363	18.4453451716743	33.2471856783494	45.4112189453403	0	0	0	1.61066634253498	0	0	0.223145446270988	0	0.129760754285464	0
ENSG00000235631.2_6	6.83569311119349	1.52665028991778e-38	5.93878616597023e-37	up-regulated	0.0538684578946427	0	0	0	0	0.115364375112812	0	0	0	0.084750915335857	3.15250435984039	3.88271504208295	5.2515101807087	5.1746666877299	8.19899501114866	3.70121241036332	5.42163422127088	2.97069608107002	4.87238707963999	4.36051317019293
ENSG00000166368.2_2	8.63901083098372	1.56462464788053e-38	6.0657618996557e-37	up-regulated	0	0	0	0	0	0.0869563307907381	0	0	0	0	3.34154811790514	7.09140366833653	10.2125314198899	8.04462540812064	7.28359884999403	17.9344462355443	7.24438675839757	5.68405535678054	8.42533070528102	6.72290421202964
ENSG00000228327.3_8	-3.98298	1.56524271939703e-38	6.0657618996557e-37	down-regulated	4.78763038349149	9.52029637201342	8.83953898501125	9.06477377174117	17.0098418891526	5.77748569083052	4.51090584331897	18.927126575412	10.0780994485493	12.0219937637913	0.691999703521401	0.815864228011354	0.614798999700506	0.631044649127509	1.02842538036296	0.825341431237734	0.913605749704631	0.624224193269233	0.726999151341879	0.309387382891911
ENSG00000040933.16_4	2.73292277725819	2.31557830892263e-38	8.9564987189903e-37	up-regulated	3.61885432924333	2.92327581205841	3.77002748348196	5.89828310933593	5.74008236362066	3.00417673109817	1.91368403602773	4.58076396963534	4.20111319037899	5.36691002849315	22.104534619361	29.7557365670189	29.8625340617891	31.9749448125899	34.7456869022954	35.6214082634254	27.154883881991	28.7025617379319	37.4723950373922	40.9644001892145
ENSG00000164330.17_5	4.76594802997056	2.81388154249959e-38	1.08632881368015e-36	up-regulated	1.55321570862253	0.283508191228149	0.756364874777461	1.57204164928367	0.651268223888214	0.335302952456944	0.186703723390965	0.286715977264863	1.13352294830356	1.04968418153423	14.7982091449183	31.6650505548536	28.8061047310171	45.6968396907176	33.6561800355006	17.7602841569897	18.997277741795	20.2874341316038	29.3641640967315	20.6602181864078
ENSG00000152402.11_6	4.44948073714182	2.828181861352e-38	1.08978561553496e-36	up-regulated	0.124380439085815	0.0869291272367226	0.114949761804646	0.227334992061382	0.196363316418205	0.112468356211006	0.0557791223728397	0.237897085704269	0.284707987366428	0.495740359667242	1.83492100133219	9.47077828670621	5.72326365260261	8.3387987634492	4.89056023716329	2.58413966824551	2.99682172132902	5.24116006075808	4.03682794007806	5.76637669014145
ENSG00000079102.16_9	4.89849733064244	3.25191126285077e-38	1.25069734305566e-36	up-regulated	0.259730739726958	0.118689461535643	0.180797579016066	0.516453657958713	0.216516642760231	0.149756340652538	0.00671986974075747	0.179888109542741	0.273126302187566	0.282899619865092	2.99616017428126	11.0497010243973	8.86219017639952	16.5533897977086	9.93731695200516	4.04469132870328	6.55805259760369	6.18704376612724	8.18519525310868	5.66045189510822
ENSG00000237406.1_4	5.78259014236952	3.33537544098067e-38	1.28038216551695e-36	up-regulated	0	0	0	0	0.0956290670504071	0	0.160270373464586	0.218154459433525	0	0.327989775870266	3.48580878555039	6.9352053496507	4.64538874134937	6.07937851226417	7.12316715726289	5.84647146004527	9.80975	4.29547955876847	5.38752932594554	4.38321508097087
ENSG00000165912.16_6	-3.78261	3.59884382190137e-38	1.37892542228642e-36	down-regulated	38.305361807909	58.7909817715549	38.8178832026255	50.1304577883431	62.6807748978655	63.6236273519921	59.4581270167025	54.6289516566162	38.3984190890454	61.7905695803173	3.32092876472751	4.62586767683036	3.44483818460137	6.18776499796377	4.80205593211948	1.68603323956659	14.9307387566974	3.95567488779084	2.48066766123659	2.52810481439663
ENSG00000212124.2_4	4.53485928616857	3.70310757434076e-38	1.416212847943e-36	up-regulated	0.438554835604339	0.141463707457285	0.51961932135356	0.211401447422464	0.812417598070449	0.529808781913629	0.453859465774213	0.535407360103404	0.428998340540861	0.58382554202171	9.6244589503735	14.2151604757359	8.94538680282796	17.0132660373156	15.0370433525326	9.27150014971251	13.5811396161576	20.0349800953478	10.4103867420158	13.9020534204844
ENSG00000106069.23_7	5.68949819597931	4.03628359883475e-38	1.54074166439415e-36	up-regulated	0	0.0279976761618472	0.00617040246499487	0.0439313152471309	0.0578840317563349	0.0114389105448826	0.016168541764841	0.00489067929716859	0.0254714587118952	0.0441180843342915	0.791231706515108	2.13224747146678	0.843552607126402	2.26081205984644	3.17928642512776	0.747091473310478	1.97927207640505	0.713737261988808	0.809935933480303	2.00460144554001
ENSG00000143536.7_4	-15.9768	4.09390450260239e-38	1.55981587628126e-36	down-regulated	4326.87448663396	2062.90291851686	702.478441988654	109.503782399839	84.1148648184335	2423.44139346582	224.753498224719	42.8297305306887	1201.72192529455	371.793064177765	0	0	0	0	0	0	0	0	0	0.261564096577389
ENSG00000242931.1_4	6.92487571111718	4.1024508755818e-38	1.56015594492275e-36	up-regulated	0	0	0	0	0.306607319497774	0.136329840646496	0	0.058287502697046	0	0	4.8896099578386	10.5884558405348	9.30882101241444	9.17260832358902	7.78581926376481	13.5901559397874	10.0472182715064	5.6709180947849	9.14483417489759	7.02676428940951
ENSG00000214745.2_5	6.02939046012755	4.29369195096354e-38	1.62984388693558e-36	up-regulated	0	0.148231775029751	0	0	0	0.0378515792853801	0	0.323667073800067	0	0.0834214892129416	2.71517164717626	4.40978043241095	4.96236820840615	6.0485258416137	5.76455951764234	5.20450596639324	6.30687788378142	5.39833278804398	7.05287864469226	7.02345757680273
ENSG00000106415.13_6	3.96692804226478	4.52393395985871e-38	1.71404962523717e-36	up-regulated	7.49419582796507	4.29722472904243	5.10597890451083	5.97804164232707	6.00804236669225	4.12281403316134	3.27051803616667	4.50867340345059	4.66515594805741	4.25727747416256	67.863089526295	82.6665653340091	144.509688387776	110.921861740184	56.7013062244923	131.066329698857	36.0818697647633	92.873303945114	105.771661371453	73.2184142876894
ENSG00000119862.13_6	-4.10145	4.7753263595628e-38	1.80594160507102e-36	down-regulated	94.4801457962037	108.121002953623	331.286052985166	102.545988457706	91.8290091260134	128.081833292783	196.013560008443	92.2303028946301	249.465316478282	123.048287387892	9.55650476231809	13.9144101617645	8.57973654135821	14.4480825234259	8.12908421681256	5.98954872371914	14.5479	6.0521926359729	8.77978485746588	25.1720029052501
ENSG00000100380.14_6	-2.73119	4.8922149341736e-38	1.84672054107768e-36	down-regulated	100.653013215244	122.754192562455	127.688606995896	156.026231138347	273.366003094838	107.176334441891	123.562805472525	143.647041742397	148.291300181374	219.57731654083	20.7595008472619	38.9370490624808	19.5408079938815	48.0940519580741	25.8727490305978	13.7510127087622	41.6590731629956	17.3717603334704	22.1704729341123	34.364685717176
ENSG00000106211.9_4	-5.85475	5.03694473477167e-38	1.89783884424373e-36	down-regulated	1603.22472198895	2297.17453382807	2278.65094436639	1329.98887267336	5728.98363799171	2912.89783580388	4638.47419855535	1473.10079151796	2060.31142096378	3796.71359910889	39.9253941901464	49.5624159562998	28.9024975593423	131.070782925544	65.6843787562585	14.9910520693121	224.407515399664	21.3422459062204	35.8501804863095	26.4449122493126
ENSG00000146054.18_5	-5.75851	5.20524435423551e-38	1.95763285824237e-36	down-regulated	12.7738095084502	22.8324505885718	21.2080735326907	19.1747422013181	32.171205457524	18.0797000689255	27.5785496312434	12.6985734821028	16.1035032845887	20.4810669704014	0.471769399039211	0.306485148614007	0.251482785159585	0.331878919312195	0.400643956663613	0.135644830481426	2.10738340509395	0.351741327920895	0.147055114832095	0
ENSG00000185479.6_5	-13.3175	5.38375014593724e-38	2.02103799216915e-36	down-regulated	5733.61333983334	4582.54596506541	15616.5450920027	6872.60191472596	1978.17262019692	8003.82331880994	4156.35871088682	2518.39627599982	10241.728707434	2459.31859169417	0.322251816757142	0	0	1.05791811898909	0	0	6.44892278432505	0	0.625016178765083	0
ENSG00000171517.6_6	-5.01249	6.22555967138454e-38	2.33275382980703e-36	down-regulated	12.2170646115156	20.3106037901342	19.4363489591367	22.2397491318724	36.6963698706715	18.5208869315844	20.7834776720733	17.2842885684339	18.9277804596879	19.6722309898788	0.27972235376129	0.318013011952713	0.14910962164682	4.01755575259007	0.519641783441317	0.375324949499512	1.39945515172665	0.405523797178784	0.610345267329138	0.422082787067472
ENSG00000167747.14_7	-2.53407	6.81296343979101e-38	2.54817333498532e-36	down-regulated	26.7325944784666	27.8762577384824	37.034558505877	35.6998026294911	60.9698448175509	25.5384814691662	35.0153971762084	32.2687921258012	23.9087784615767	36.2435753713889	5.92365348174094	7.36769212294704	7.36792039542798	8.85075006162033	7.3362695028349	5.29881366050172	7.40903191199752	5.81324	7.07020758485121	7.63966387730641
ENSG00000160767.21_8	-2.88662	6.91956533386785e-38	2.58330439131067e-36	down-regulated	11.8928968041657	21.8584224321723	21.453276834224	22.3415796692103	29.0660033244845	22.1321183065294	25.9038156910511	22.1854654625424	18.1928901899439	23.888690049712	2.37976860142663	3.69126652131087	3.24517001095272	4.5421656033887	4.85271922241098	3.34163529344015	7.06054566477665	1.66885567669779	2.65666847784626	3.11769416457597
ENSG00000205189.12_4	3.02145474688626	7.39374151518758e-38	2.75528385823736e-36	up-regulated	0.575727053174096	0.698373201047448	0.810343686760048	1.65876468533523	1.37054912413717	0.708605573446452	0.681082412490031	1.69659081851934	1.72514779033865	1.2858022949484	5.85752189657844	12.1079033994839	7.84477746336721	18.8720400549566	10.5398165710808	8.5090310203292	11.4133129283877	9.06734697384907	14.8230576918743	11.6874294054078
ENSG00000137709.10_5	-5.66665	7.45188225918663e-38	2.77188262721278e-36	down-regulated	2.28544972686364	5.31726182555416	5.66507597369073	5.35883737743042	7.82452726901021	6.05780629525835	7.58171560173636	2.96264066693636	4.77974583925892	9.88217809249203	0.0369066508544747	0.223779902540257	0.275429951865827	0.181740858948723	0	0.198081943497056	0.18464453046662	0	0.214744364704063	0
ENSG00000106682.14_3	-2.29057	8.511019944715e-38	3.16008434522897e-36	down-regulated	215.547603173995	218.046688094434	212.815719148584	233.365136944688	293.660726944829	200.726059025806	184.942455528883	189.111692752348	231.120187330519	277.655525402178	37.3507797773239	68.7171206523455	43.373096462732	70.7219312395051	59.194673768206	46.9971292452589	73.0795392519016	43.4089142535932	55.7975309887985	69.2221061706192
ENSG00000178078.11_6	-5.04166	8.98134513494777e-38	3.32864980419592e-36	down-regulated	60.9568536357537	73.2306367434467	72.3199633949985	76.696307553429	96.2175004275575	96.3296007860066	130.346863353119	91.8300007241595	78.3252328126751	73.7345985525722	2.5031408894792	2.98130491995968	1.42964105787189	4.54899691535909	1.06287973752624	0.839664059111707	13.417769567531	1.14051002278134	1.30042230975888	5.57568411511063
ENSG00000158477.7_4	-5.32352	1.01896275876819e-37	3.76960741828144e-36	down-regulated	7.32480004031189	20.8166699821528	5.78509511106964	18.5595045192335	8.51992080514876	23.3967328178164	14.1030619469283	13.1627293818609	17.3463309105593	33.190477663018	0.410073898383053	1.24322168077921	0.437190399787026	0.897485723203569	0.203145754145771	0.183409206941719	0.512901473518389	0.317066256898658	0.198837374725984	0.550022014030065
ENSG00000233040.2_5	8.83965531089467	1.16749020430952e-37	4.31125368200095e-36	up-regulated	0	0	0	0.151087197087952	0	0	0	0	0	0	5.64392720627631	8.55535148085434	15.7949844008648	11.5802544456152	15.2028950188891	18.4589200555566	9.70634942609836	22.0919646015708	28.2215757465931	10.6453975397331
ENSG00000106258.15_6	-7.34386	1.1800186369452e-37	4.34963831744863e-36	down-regulated	8.98001514859333	13.2260280679367	13.9008463456271	16.0049544334179	21.6536	16.7882762204294	16.5702579168026	14.4900938608614	17.387791739924	23.7004937616349	0	0.0381818617454345	0	0.578835780428175	0	0.067594429124492	0.59858532974434	0	0.0366401966873082	0.0506768780370982
ENSG00000198795.11_6	3.59975767779106	1.18215274543335e-37	4.34963927128402e-36	up-regulated	1.60188352000354	0.736247581397771	1.0622271023217	3.33474321784679	1.0984668979019	1.04661896939696	0.767077179021767	0.974510864369118	2.01635422439851	1.73426240526423	8.46096087299934	28.1800908596478	27.1883969008759	29.732512570824	29.6944267682889	10.6065323399448	20.8173731075881	17.7369920169417	18.6637863315688	23.8957395333924
ENSG00000248283.2_5	7.66393958851468	1.19430171663391e-37	4.38642273727308e-36	up-regulated	0	0	0	0	0	0.099609419172053	0	0	0	0.10976511738545	2.29666774667165	10.0573939686566	7.61767049536032	8.79633259514458	9.4811834171749	7.87523929125293	3.19173981972744	6.80710823053791	9.65130761905256	7.7011596236872
ENSG00000186395.8_6	-6.93416	1.22596980594554e-37	4.49463462668955e-36	down-regulated	709.476541966805	295.944430459017	831.898281713869	1185.10918410306	2255.4081200072	3493.85170186922	3264.96767823127	210.401554534471	652.336304637553	356.877073001723	14.8616240842568	15.7696031644469	10.8472941217616	19.5156465580937	10.5337131268984	7.36282397464785	13.2977354292361	14.5846080583134	15.2991708742007	13.5701339758305
ENSG00000224631.4_5	-4.3418	1.25565253974739e-37	4.59519234653694e-36	down-regulated	40.3718	34.6436121743009	43.0509198018115	38.8282084283053	41.3253579196585	26.6031064306082	42.6645539008409	31.570406319465	39.7958870502293	41.9060334283916	3.49504679469937	2.64898471204898	0.465769984225401	2.15134939038241	1.94783040238356	2.34478625694395	2.73215184215184	1.52006941359454	1.27101346600461	4.39483137535507
ENSG00000164611.13_5	-3.63985	1.31787232293738e-37	4.81424900192753e-36	down-regulated	37.602024684338	50.2871605909475	55.7302377636511	59.7666144249723	74.1362526566501	63.6797721076295	64.657531881204	33.8289450843009	37.5226493858547	44.2682996301891	3.13005773069596	6.26300461413302	5.87318262640475	11.3032078519163	2.79106837404835	2.01592256419789	10.4920164210716	4.21104124130646	2.73187451300738	4.03033852508511
ENSG00000165804.16_8	-3.29912	1.46097854807222e-37	5.327475263668e-36	down-regulated	30.2106608725094	35.3426998950945	28.7327258758258	28.5802192758908	57.6007612993279	26.9081099703758	31.7784183099209	30.8500189195951	36.1794137646804	48.5439073372517	4.23072188543416	3.3753384669512	2.09697853621395	5.17791881391253	4.02623725877653	3.48568330707336	12.3006289900752	2.32424841448314	2.80717907334892	4.18125694951986
ENSG00000201998.1	5.36410648481777	1.57876622380375e-37	5.74670905464564e-36	up-regulated	0.742911150085457	2.85570143515421	2.28860905492865	1.16386950723796	2.68365637340634	0.53033806141604	0	2.94768227925061	1.41710880402838	3.50645270592859	67.932571627742	125.630283198081	152.091814079756	124.888590251943	72.690462049391	41.9291586440884	57.7775055498572	50.4239875806305	86.9596685642276	114.806518082352
ENSG00000130529.16_6	-2.70849	1.58633690012059e-37	5.76397350660571e-36	down-regulated	18.0017023660963	24.7119360412163	33.2783128671145	35.3468085780851	44.6630388128803	33.8716897689831	31.1326838590968	45.4542962734351	24.9751478788703	24.0136790628456	3.29499717501488	6.47043797547882	3.59272001763203	8.66598977634052	8.79217530912363	4.32066989108888	9.83475372374828	3.47409363252376	4.30285403686631	8.8892185916782
ENSG00000259781.1_4	-6.64896	1.71239951116249e-37	6.21095224831605e-36	down-regulated	36.3140950251524	41.8364680840548	43.2001529656346	40.0859359153111	54.269495551106	38.1753098976893	36.6066464469034	40.2454453606662	31.2078362472277	46.6776161681624	0	0	0	1.25661894216351	0	0	0	0	3.89764346154046	0
ENSG00000163682.16_6	-3.82993	1.72221058713349e-37	6.23544238155046e-36	down-regulated	267.686923132196	207.633511548824	291.991789799579	342.85412558826	297.887876217003	217.019678241182	575.196272507473	281.781286843679	294.53975348754	270.883130220578	26.9825685538211	43.7377864074849	23.9373496313499	53.5041421599074	17.2695734653383	13.2794182251835	17.6748789144894	18.4452442622147	18.6939202786736	42.2999456972745
ENSG00000212125.2_4	4.26655461945106	1.7489153612837e-37	6.32090261071044e-36	up-regulated	0.364250617768193	0.560062134911709	0.561054482754598	0.513582503463302	1.11112113736101	0.988097530375359	0.196020338235242	0.711509515681182	0.787452341893645	0.74499524984079	12.7900634857749	15.7526100575887	12.7835792006691	13.9961351144419	19.4041409409863	11.7984692099136	11.6646396536698	15.7608921310416	18.6050074592744	15.5467159903185
ENSG00000237649.8_4	-3.2165	1.80212601513783e-37	6.50168791018929e-36	down-regulated	16.0756901026165	23.5620643885472	23.4897772777194	25.7439868578709	24.4839605341129	15.656874788069	13.9882183546459	21.8186858610669	13.5199039396869	23.0451863950751	1.22413148873753	3.58749464220891	2.34914089073682	2.00934613029116	2.42568098514653	1.42350967645162	6.02227581629166	2.17692669154826	2.7303718317571	2.62703583730795
ENSG00000232334.1_5	5.73527291675381	1.90152089313063e-37	6.84816287731004e-36	up-regulated	0.708241963081469	0.629985043876444	0.396692236187632	0.30260607188187	0.310111403149177	0.459626319893902	0	0.235814582340049	0.655019180528675	0.20259504523143	14.600974061856	33.5563291952033	12.5536100510275	19.3279961104197	20.9994668142685	16.4313688367558	38.8808625582569	19.6653551564459	30.1460184355989	88.1276700708343
ENSG00000229794.2_6	8.88467597631659	1.92534384178364e-37	6.92172995959749e-36	up-regulated	0	0	0	0	0	0	0	0	0	0	1.59679	7.60727805222184	3.89115588297531	5.24209488603634	7.79731124791797	4.59115205753094	8.84471148014691	4.49757315424559	4.31370714154148	6.42521103658921
ENSG00000237711.1_4	6.29925963422845	2.0399634008134e-37	7.32088273982047e-36	up-regulated	0.0873448509790395	0.549405561520154	0.0672685478031353	0.0684186855030067	0.140231254654021	0	0	0	0.333221966838715	0.27483823965504	6.38952353294524	21.792519578775	11.9210638081462	14.6832838668305	13.2942360968883	13.2886368424866	7.99172063389118	11.8568032812335	17.6595333506636	44.3503215847847
ENSG00000103657.14_8	2.40302217877148	2.30634541500196e-37	8.26231018267134e-36	up-regulated	7.02442764704315	11.9209315999365	11.7200824807179	11.1164581802316	12.8810122214918	8.51544043627807	6.9338733068743	10.6779397460913	11.8557598137595	13.9382813997187	38.5718744410091	89.0990720758101	60.4860439963745	76.0906010190262	79.5558380643143	53.1163019157935	65.4855427502256	54.6540056196191	73.3773903429264	96.1802109592741
ENSG00000139044.12_6	-4.76772	2.44921669383153e-37	8.75874264685297e-36	down-regulated	15.1397182715509	23.1838297482506	39.3064368181494	32.7453217457743	90.0001384667478	29.4647448570493	23.106314033665	56.7230763561443	42.3607739889863	62.5674039252762	1.11904285572194	1.43928653718295	0.361527442500791	2.0038350328411	0.907135497325094	0.819003098798168	6.40444567584612	1.65181432162961	2.21974170180591	1.3644950951459
ENSG00000145819.18_8	3.39768867293985	2.58219907619588e-37	9.21813414521487e-36	up-regulated	1.67849945472741	1.15382212401313	1.27448767454501	1.89503569318725	1.05325457620459	1.53574874224953	0.80309160138621	0.969275173069819	1.90150926653138	2.15725112272888	7.29227927070989	39.0167133374698	12.1226695964258	20.1311702115229	16.0635273305324	13.8260804045146	11.8066284233705	12.5859762974543	17.1064574937355	48.972427196919
ENSG00000255358.1_7	6.00620201806788	2.61350804950214e-37	9.31359232186219e-36	up-regulated	0.132558656191719	0	0	0	0	0.0946289482134503	0	0.647334147600134	0.168571112636056	0	5.33337287838194	10.2894876756255	8.27061368067692	15.1213146040342	10.0879791558741	10.4090119327865	10.3093196177196	8.99722131340662	12.6951815604461	17.5586439420068
ENSG00000240429.1_4	4.63400438321323	2.62687184326579e-37	9.34487882253576e-36	up-regulated	0.436452031405949	0.462811808724903	0.509995027600974	0.306513274056658	0.144976390608476	0.171899425071628	0.101239355455423	0.275606980695738	0.401913761427462	0.449885480005234	5.61487203783349	11.0146341165741	15.610967441015	9.21651105710575	9.81720398708012	10.7838244172318	6.74741755923769	6.12900650468038	11.3706471827385	13.0686552937317
ENSG00000188883.5_5	-8.22707	2.71680524372743e-37	9.64797179235886e-36	down-regulated	4.04125764172993	4.68547727257503	7.31045151431274	8.04892888138059	10.1598128835249	1.94563782772511	4.1514891282222	3.69074954519701	5.87616401670404	3.57334286798948	0	0.173693853917948	0	0	0	0	0	0	0	0
ENSG00000237289.10_3	-7.24464	2.87518114842089e-37	1.01926421790281e-35	down-regulated	8.71102601255037	19.4848093253326	18.8601091672364	18.2706415303902	20.7732	22.4244877340381	9.16403964346656	17.5418264461264	10.7529017286939	25.8033251339698	0.522937137484853	0	0	0	0	0	0.560627652927351	0	0	0
ENSG00000188050.3_5	6.85605771070106	3.12209728776244e-37	1.10487554016926e-35	up-regulated	0.048882801632521	0	0	0	0	0	0	0.0895174661811465	0.0621628831846627	0	2.32434511165925	4.87849895993402	5.52794542377132	3.22832039154516	4.51723888448654	4.31827230400307	4.24896036305147	3.93994371506283	5.46177370098728	3.2374940023223
ENSG00000081320.11_6	3.58803354881162	3.36043645690084e-37	1.18716008210514e-35	up-regulated	15.691423993063	12.6001806102763	6.28818516718002	15.6464759981564	9.92654038331988	10.216640479518	5.23612536761432	5.99592514798525	13.9575648942611	15.0650366789896	126.687728035156	208.994444693847	168.751033191264	226.619724117693	93.3558386092747	166.297876543064	91.4273044989055	141.253017448352	185.271796282944	181.995549479111
ENSG00000011009.11_4	-2.54844	3.43135276016875e-37	1.21011582462422e-35	down-regulated	74.4289634406497	77.5947684546975	64.2772442944427	67.131831928865	86.815081205703	84.438426546367	91.5834953860688	58.3585667280433	71.7207109902222	88.9686467496087	9.42114852836394	19.2886981803626	10.4354601116903	19.8826837771215	16.5470810993185	19.3720416289922	26.780765953997	11.6360649222744	10.8567567855703	21.1699962421359
ENSG00000142733.17_8	-2.82153	3.80328905473002e-37	1.33896794631462e-35	down-regulated	32.0317403682208	72.7892569839142	44.8531129826231	44.0071699993538	68.3988316709206	41.3231738352227	47.7323510435164	78.0391957968534	51.0650775822656	68.4247488629376	4.60466028499355	9.91548262908971	6.88198253754552	10.8076664641104	14.8377715394936	8.71908728837329	16.9011122170064	6.48838075486055	8.13793689772183	8.65810845266609
ENSG00000279917.1_6	5.7806186615793	3.8831408817015e-37	1.36472316780351e-35	up-regulated	0	0.0556742477895522	0.0818002450897513	0	0.0852623653591611	0.0758220951906672	0.0178620261078461	0.0324175584520884	0.0337671906694378	0	1.26259595028466	3.97503774249141	2.27799208310082	3.8261233462889	4.18587172358259	2.21539015753286	1.09328998302604	1.91491331469058	2.96686293341139	4.68966138278266
ENSG00000115896.16_4	4.20106746616592	4.12008348618073e-37	1.44550398936847e-35	up-regulated	0.32462345132397	0.151252257517738	0.269239836491544	0.821529658334797	0.347453061888391	0.213911288992729	0.134380847487544	0.182914536904987	0.349304583312586	0.405963353994277	2.55738279991361	10.3376285930934	5.55035874085689	11.643915903507	9.32074339638488	5.10630471801233	4.34103337756724	4.06063030989364	6.64300931197929	15.1906843264181
ENSG00000186567.13_6	-3.49386	4.30161816405907e-37	1.50660111093093e-35	down-regulated	10.9360891358168	12.325399431089	11.9204987496262	8.50025225946524	8.87799706151312	17.0703200698773	9.19675275491083	9.23403122311956	12.461041071332	12.0634016263813	0.475345176326376	1.15288377317933	0.912200038309955	1.40445646477098	1.76610279339532	0.82914923484206	2.97269885170693	0.882080520922218	0.968042166918545	1.53016504941236
ENSG00000174950.11_5	-8.19952	4.31338660904512e-37	1.50813160615396e-35	down-regulated	12.2733094815021	12.9851480959488	5.71836633095198	8.49846540891911	7.72945673847247	14.2071555800705	2.80523388760325	16.5152991092216	3.68633067527343	9.70810259371269	0	0	0.132209534138203	0	0	0	0.155105109594578	0	0	0
ENSG00000181938.14_3	-3.08174	4.50655392474855e-37	1.57297252058347e-35	down-regulated	8.71531642563545	14.1894634490965	12.4966208800983	12.254124112914	12.3880641763096	13.8319807936747	11.2445370846393	5.95422587261312	10.0647646694879	13.2952998433126	0.871366893705883	1.68776835265533	1.49670096340559	2.06599175338472	1.79860351042335	0.844407658505951	2.90630780139316	1.12289126611134	1.90129481083423	2.33748588108157
ENSG00000279891.1_6	5.59145879033611	4.58119872532929e-37	1.59629324473696e-35	up-regulated	0.119127602921192	0.0416289676570337	0.114682502201821	0.046657323858438	0.382516268201628	0.255122979324368	0.0400675933661464	0.0727181531445085	0.0378728050415809	0.0468556822671809	3.05008268735659	10.8981798351654	4.76152345988311	10.5495097712819	12.1417621998799	4.67717716803621	6.13109316472312	2.65309031570994	6.4967265401108	12.2730022267184
ENSG00000196787.3_3	4.11138645167354	4.59848401038885e-37	1.59958187828953e-35	up-regulated	0.991538748314057	1.63796111407875	1.2958613048796	0.894369056895303	1.35070744482753	1.97332900007782	0.404237497516233	0.807009904008167	0.554037056863838	0.992715721634005	21.870061148565	24.6555723732132	31.6350973285892	21.2865663829422	18.1295396829852	14.3037172309708	26.5293158162652	21.6683079964543	21.2620781541989	19.8997964676077
ENSG00000171680.22_6	-3.53111	4.9741252048458e-37	1.72730099106604e-35	down-regulated	29.3021727079006	59.5149630986636	63.7147884776376	82.3135281521571	73.5827571182797	42.3077132099701	31.8846409807173	105.681911610597	60.5077798942216	59.0701142620222	3.43582971090998	4.94248040808288	5.23289572522625	9.09262598814301	8.59718707304698	4.98645244121683	16.2686413363419	3.61888447660151	3.97793155374816	4.58488150572275
ENSG00000129675.16_5	2.53155547431037	5.28476862764626e-37	1.83205312425071e-35	up-regulated	8.33853721906263	5.03104766945663	4.51802994464362	9.93302424280673	6.89936178756956	6.72980712417596	4.3339881376847	7.4591217358225	8.5026528241703	6.84161318196986	25.4864268727528	72.0829493759482	43.2050637697829	77.5170560184472	54.6571002957586	39.3518040647666	39.2019789177023	32.927733269248	50.1586	66.8290815438323
ENSG00000280115.1_6	8.4776587345388	5.36821753269112e-37	1.85782251589772e-35	up-regulated	0	0.0616021881235114	0	0	0	0	0	0	0	0	5.15826984563193	6.35307350432086	5.49936502887253	8.99621200967384	9.10341944686347	6.48866861846615	7.2581911259043	14.2084541275929	7.9724195370902	9.7293659391824
ENSG00000152689.18_7	4.4579797007788	5.52238196196627e-37	1.9073812721681e-35	up-regulated	1.41826293193121	1.01979158651504	0.368127738019502	1.17253166749278	0.80275837683746	0.606121786630947	0.0761541475923687	0.483739095785476	1.20370971721839	1.41499888554745	11.318176935221	29.7451977162486	23.3483833045066	15.4440560603214	31.9319271633844	20.9585585996641	18.2420001050356	15.9281326942792	24.0266359857978	39.2941836473136
ENSG00000065621.15_4	-4.19162	5.53013310366633e-37	1.9073812721681e-35	down-regulated	6.64743065746423	8.63484437027908	10.7740548280509	15.0662825633709	19.5459849481366	8.59125219237508	9.64879801521594	18.6714261158173	12.3682218326201	16.887682895878	0.772265905951481	0.188812883716971	0.371827660185581	1.67654691225785	0.740460748034856	0.93593019846987	2.11878017531211	0.491171599758434	0.362378411121605	0.651564965945246
ENSG00000265735.1	8.58432429166326	5.76980356744717e-37	1.98668371484532e-35	up-regulated	0	0	0.180784222220926	0	0	0	0	0	0	0	25.7577667421855	29.9344470325118	28.3763893861767	28.1866609943621	16.5881204869656	27.6489379464641	12.8866495221495	15.9325794091576	14.987367119971	29.3660190928239
ENSG00000276410.4_5	9.33799815058475	6.01248775006188e-37	2.0667546424496e-35	up-regulated	0	0	0	0	0	0	0	0	0	0	12.1860153129354	30.7869681112879	24.3596745343346	15.8354629323562	11.3190144532762	6.8128799868084	27.3080540181896	8.83325757797237	8.1245686235572	17.3663521534564
ENSG00000237788.1_5	4.87379532833724	6.87889656978506e-37	2.36059642556395e-35	up-regulated	0.204491574887407	0.171502280547126	0.125991182092261	0.0961090064960566	0.164154553996086	0.116783456960338	0.165069758513888	0.074895738492756	0.130023090508755	0.25738027524864	2.39346217277658	8.84357055864628	3.66811473360331	5.4020170617144	6.66952212794372	4.61651958452758	4.49044774637515	3.81687927769292	5.87526551345507	14.1453483662668
ENSG00000164086.10_6	-3.36376	7.79239312189565e-37	2.66958220834825e-35	down-regulated	48.9238247280876	74.7864146944346	77.8737683931619	69.9573033439021	160.731139584242	57.5911211287062	78.7599968149792	103.099724412484	90.2705890743911	154.721735978659	9.55250111109028	11.9676260279842	6.23140918743893	15.0355376339656	10.6960593448933	6.67203159477207	25.8051235447948	4.9070883133514	7.61397377059739	9.74103637283674
ENSG00000071282.12_5	3.09652248646011	9.03319646004954e-37	3.08947444029614e-35	up-regulated	1.14984536287742	0.617769267402385	1.02689444520039	1.32610195489506	1.03427736673576	0.641694363508383	0.352728010298098	0.973959950883692	1.23836728728759	1.13138950467192	3.94543343428224	15.1178511444648	9.58108210875094	15.7408056965745	13.5187703258615	7.49967868065862	10.1436851197064	6.26004726702191	8.9276549182232	11.5209347970361
ENSG00000147144.13_7	-2.87677	9.82604869577608e-37	3.35269106607223e-35	down-regulated	29.0016574527584	35.5853377921378	33.3151053042887	29.7859198501795	27.5375	36.2295719145375	24.2719062887295	28.5376401613566	39.8362072424543	27.264980854706	4.13440464109023	3.59128276808218	4.11064105183935	6.3288929589445	5.59209923149082	7.41737429786788	9.00588694766039	2.74771893624021	4.05444460882177	4.85999162274846
ENSG00000078018.20_8	-3.46579	9.83570083158945e-37	3.35269106607223e-35	down-regulated	6.13782969461173	10.3769778452449	22.3183498985012	8.34589700030067	15.6803067132072	12.8564515101995	10.8354967242213	25.1129942225123	17.4535804776102	18.5246492648222	1.36187480487407	2.06439899077025	1.60829167913519	2.47618455507157	1.2455199771215	0.871496773096478	2.51574652593056	1.70098712553284	1.1886269805366	0.927375703879364
ENSG00000213214.5_4	-4.49541	1.03181121536212e-36	3.51125873354614e-35	down-regulated	7.73478996755321	12.8037397284586	9.19983120576003	11.082410949909	9.56840473495928	8.73096221308615	6.53651568664855	10.3129336316595	10.890572591173	10.0084204263189	0.379110096933661	0.143668584421208	0.404179089415986	1.24457774877367	0.140854990130203	0.381510834063897	1.54106349210834	0.219843947385846	0.551470771758229	0.190684136332002
ENSG00000167600.14_4	-4.63563	1.06095075863569e-36	3.60440337733833e-35	down-regulated	47.0094624039423	92.6342733610064	72.8691689017997	51.2188382632342	50.4488270475081	84.4429947498403	89.9141606620607	123.833077808813	66.2767806339619	107.812973296305	3.00776281014536	2.21057920681124	0.874541946053886	5.38590676722348	3.11547563315263	1.83443008859695	11.8559075588961	1.05708230506759	3.1819843203477	10.0855953346703
ENSG00000139433.10_6	-4.01208	1.07294697039712e-36	3.63909335184276e-35	down-regulated	432.774817712778	408.624536422625	372.42155243417	188.11258050567	147.517409275613	448.226014358419	253.755784753182	90.0765348559932	321.085627355553	213.692784376388	14.8526765633862	35.4773016222359	13.4356074080891	32.5064950965195	24.8828774956112	15.0977091080073	29.8358540083258	14.6159811106942	20.5578446698402	37.3075907565271
ENSG00000228716.7_6	-2.95393	1.09597205127745e-36	3.71101234106968e-35	down-regulated	11.8013566734273	20.7376622921922	26.2040807796806	25.5235976068124	22.1703992253668	14.354595744408	7.83548085187892	13.5281977014621	14.7930609817028	17.9280080408123	1.90599298677156	3.90891895051617	2.27109064174108	3.95674007882771	2.49936977499229	1.73001742761825	4.55750923930022	1.56038864310951	2.3648169384493	2.81962656818291
ENSG00000048162.21_5	-2.86221	1.1197908578796e-36	3.7853759281953e-35	down-regulated	29.4869942488489	29.4381346960756	26.5883958803215	25.9695626944851	72.2756973111281	28.4724775227305	36.8891873511324	30.2609146647961	22.8074557302681	58.3442389994584	4.48470931613585	7.73122956322403	3.84376182572356	5.6293132341514	5.48883645394287	5.42752978180945	7.47902276676673	4.07946556706737	6.13991711316026	9.73051925425343
ENSG00000178104.19_6	2.3399473647036	1.17765158577642e-36	3.9743791265673e-35	up-regulated	2.05916965076202	2.17840071218368	2.1685463909156	2.7637422105976	2.44901638682692	2.00307250997187	1.69152112814754	2.87412633812556	1.67047861301345	2.60021799840237	7.90784242222875	17.4308585851049	10.7699798952859	17.8901740825757	15.5722024925627	11.8602738415096	13.0271327174763	11.217606885445	12.1284173310866	24.414385764377
ENSG00000287080.2_3	6.42535763849509	1.20506553118263e-36	4.06017451035151e-35	up-regulated	0.278209525340644	0	0	0.217926183454021	0	0.595811896158761	0.187146989590849	0.169825316500035	0	0.875410689271609	16.7902479504617	43.9616999897758	38.5132357738312	16.7032065151775	22.6846092129444	9.55765756174067	38.8190430049936	30.0948722172976	22.9436237392149	17.4020853883401
ENSG00000111640.15_5	-2.99273	1.24169179423327e-36	4.17667418047045e-35	down-regulated	2275.3032201777	2559.91898432106	2420.99711301102	2114.39677909596	2348.69588529714	1917.51937933884	2522.4394537991	1015.13699582409	2215.41067020822	2395.97284171296	207.33497182658	445.698864113021	269.017156957431	425.877390089106	324.851935505368	211.452061323459	617.268360750441	197.494828235384	294.843295729113	547.535092707446
ENSG00000148218.16_6	-2.439	1.26682750271145e-36	4.24995941948756e-35	down-regulated	47.7404169838131	63.5972768257069	69.1228199469261	112.32682313338	87.6981878561958	64.0614059044034	59.207100811642	97.7068751782662	78.530276045764	61.9353947806973	9.55094865489814	16.9792152544195	14.4474408089782	20.848439080481	17.9843765335545	13.6203868225655	23.0786993262197	13.8028655589143	17.9666556698055	18.9138611522258
ENSG00000118473.22_6	4.31923266822366	1.26764880644056e-36	4.24995941948756e-35	up-regulated	0.654732281595584	0.145435736480485	0.257983971169322	0.528765489718507	0.521508665956574	0.253622631472986	0.085354201333664	0.127024746868607	0.309806369168968	0.28746594255811	2.32051952632302	11.1436343359574	6.03647690516749	11.3660805955644	9.87700147082524	4.38397574646638	10.123566111094	5.49028074234484	7.37216436712089	14.8277387343098
ENSG00000126233.2_5	-12.5377	1.32108847963779e-36	4.42185017552326e-35	down-regulated	253.742924465051	86.9666260759227	175.364125994948	34.6676311003186	43.8687003885601	208.153160602425	99.9279696184577	10.1015449645666	44.9432337399033	78.2076461371328	0	0	0	0	0	0	0	0	0	0
ENSG00000279637.1_6	5.49741804343039	1.40825261982121e-36	4.70587236105499e-35	up-regulated	0	0.0971699296467522	0.107076310539078	0.0272267673929703	0.111608217071683	0	0.140288077544194	0	0.066301748671765	0.136712594789846	1.27133450244206	6.93775224842031	3.93066762009035	4.59102015579121	3.58988314434153	3.92344826386842	3.02124019645254	2.80151267759994	5.17815460391802	4.60406602078328
ENSG00000114023.15_3	-2.78418	1.49878566059944e-36	5.00020407621259e-35	down-regulated	47.3216579004474	36.7602003258513	59.8352402589963	43.9927638247983	51.8800925041683	61.7859920873985	54.7567026773323	23.7835139663026	50.975317817672	37.5899803637448	6.38884971026842	10.2774740370453	5.35174992156905	13.6972458594274	7.26649095537238	5.68578212450355	12.8832520400715	5.67070450892769	8.06069837193275	12.4603260244051
ENSG00000198707.16_8	2.25866244695687	1.52233828851477e-36	5.07048099233415e-35	up-regulated	2.89402383183549	3.53393736305906	3.10141375519707	4.23973073322328	3.15471976628245	2.69450537945845	1.86836929935618	3.92045695213872	3.16567250836692	2.59743456046329	11.2720447141439	20.5686990960137	17.8998946609604	24.2941916250966	15.2387913986899	13.8218211147809	23.606189624562	14.3915044040581	20.5649297160453	22.2019372579611
ENSG00000169174.11_4	-7.60988	1.56657658289145e-36	5.2093143663392e-35	down-regulated	7.77734703732433	33.3000761898444	5.88031467689708	17.080207891984	4.80832862000694	5.59422614180093	4.10891030131629	13.9605866379216	9.83001884804513	22.1534010346634	0.0865958888898549	0.262532892141433	0	0	0	0	0.324930402939859	0	0	0.0871116987725781
ENSG00000228502.1_4	3.89112380054034	1.59018780578921e-36	5.2792163246266e-35	up-regulated	0.3650373361651	0.782378834187808	0.899626021591822	0.495629095414869	0.507921844610784	0.938114195031829	0.753034215135531	0.742756513850046	0.587996429605249	1.22519681781426	11.9275706037248	19.1598451473003	10.2489516183334	21.9161942936725	12.6994615723438	7.64376686208942	17.3677522717523	9.29113702045906	12.1711663868447	12.1777012220782
ENSG00000197562.10_5	-2.99118	1.59408203937717e-36	5.2835395594576e-35	down-regulated	17.6206018596309	25.3304603366389	38.2712676573057	35.8865330822126	88.5934591409375	33.0624312965287	47.3471143521972	41.001118647539	31.709870883063	51.1846789759283	4.84852079852903	7.79778247194619	4.85394248027533	6.50274761534207	6.76632748259847	6.42629547679653	9.90996290369031	4.38888844556421	3.35441789198778	6.30493312280733
ENSG00000276903.2_4	6.59273453876542	1.61213817848273e-36	5.33471179061559e-35	up-regulated	0	0.0980267184455047	0.324061344396017	0.219734699499283	0.112592314421382	0.30037819661116	0.283050114962092	0	0	0	10.7733729776444	24.1074096253171	22.4246021865864	16.8418223368803	17.5358618106703	4.13013180943032	23.7413792026323	19.0397629453833	25.3728040869219	10.321471196892
ENSG00000141101.13_5	-2.45441	1.69610982110503e-36	5.60348502324229e-35	down-regulated	49.7464055501774	67.9385346579273	70.8502057605582	67.1717785692084	144.443131423981	67.3950882292786	73.9402524014699	45.8048220147425	56.2229992711042	117.879507606486	8.94472470970896	19.6246773170121	15.4335910337001	25.1144356884559	17.1414019926085	12.6334985381273	20.4616196125135	13.1039967725008	17.2914697281341	18.4695873925917
ENSG00000170425.3_3	-4.68045	1.80980467074026e-36	5.96942692692063e-35	down-regulated	12.9989065619912	26.2823043098983	16.2055231923574	25.1805973769988	62.0131632816441	11.3131856629314	14.6003263141521	25.1552501839615	19.7150887710574	61.1448286012321	1.0662564358976	1.02854541641886	0.516710723386078	2.06842137912371	1.29651745325256	0.780369867559943	3.63715705838795	0.786948257763173	0.564009111531643	0.58505869661724
ENSG00000168398.6_4	-2.5036	1.81607976848593e-36	5.98044749609325e-35	down-regulated	21.3234493420219	28.1422464267815	28.767431320758	25.1976473076506	42.6624040263698	24.1339070510835	21.5856622806285	22.3248713982338	28.4414806614781	37.6580384751124	3.8653583634146	7.06402373139314	3.38919961640596	8.53876701795606	8.16049404323656	2.42357381561409	10.2114224993629	4.31541303500046	7.09409342128651	6.32316396158464
ENSG00000240233.2	6.48352882435377	1.8980944207782e-36	6.24044462470047e-35	up-regulated	0	0.469359718119867	0.862017483437529	0	0.179700316394391	0.159803852943244	0.150585160498597	0	0.142336535503955	0	13.9194289149824	24.8232673347636	41.9007911636944	25.5359948611174	17.0359912897211	32.9589988765797	27.6508241402414	11.3954872595299	14.2925885117605	28.0046804593817
ENSG00000197953.6_4	-11.434	2.00241507913e-36	6.57282270096391e-35	down-regulated	2.17306272711844	1.38830267507775	8.55272294373675	8.32300963828116	4.65534028095664	3.68308331865287	11.0127016923423	3.14124926781114	8.23093085076921	1.52066139008505	0	0	0	0	0	0	0	0	0	0
ENSG00000181019.13_5	-4.13814	2.40634686411887e-36	7.88600875855289e-35	down-regulated	54.3046546047741	44.1159166538183	148.364031266523	80.6728842928424	116.557943827535	62.5229481836152	109.979879572901	84.3547097766562	80.3285891705226	100.151063780995	3.2459467749156	10.0930686436871	3.01692277900828	6.83082999526782	4.20554788101305	2.01015503077625	12.5960384423838	1.83404313629481	4.60063238418499	19.5916878720137
ENSG00000221676.1	7.07498215301928	2.4390249788508e-36	7.98027049259946e-35	up-regulated	0	0.749982195091004	0	0	0	0	0	0.655040506500136	0	1.68829204359525	58.8748954107097	95.1952601282364	96.244343724544	83.7546498118188	49.5820744225784	18.4326252976427	46.6373982706364	31.8651588183151	59.9494684798842	63.1739570400246
ENSG00000042445.14_7	-2.46311	2.60379111408122e-36	8.505717639332e-35	down-regulated	57.7622134498835	101.662688977246	89.5110949897262	86.7124462585673	124.033072815494	85.9015369683654	66.0080697583542	91.4837110248824	66.3628541361908	93.0572481006368	10.9316241960414	18.7924824305386	16.6027616258958	27.3666094593816	16.0646699079271	13.6844829944959	34.9075751936123	13.8824747235139	19.8104195668276	21.0105285006231
ENSG00000143603.19_7	4.90093565993642	2.7529025768407e-36	8.97842658021134e-35	up-regulated	1.38202561032884	0.305750517654572	0.367550715197012	0.654211229746817	0.530762769931399	0.347786957254816	0.147141378976789	0.264010369595356	0.508911466230846	0.848615358776036	19.147	13.5886351217134	21.6925717029998	14.5354376219768	16.7274596856801	25.6666072973132	10.0978114058405	23.830330552413	21.5569454273574	16.5356055654068
ENSG00000123095.6_5	3.13806356414844	2.85623603075211e-36	9.30056154166949e-35	up-regulated	13.0859539010642	7.98106376939994	9.22703156402311	6.47179695767076	13.0956489005004	6.7494944406838	5.75833902792973	17.4749986290394	8.4766688191146	12.1844834059626	67.0477207985482	97.6467727301376	123.741331662813	108.89675857334	98.5950576035778	97.7111	116.682024318871	114.595511474273	129.263124822999	100.428396807206
ENSG00000088002.12_3	-8.64265	2.88092214157685e-36	9.36598356202592e-35	down-regulated	96.5447799599037	87.2673777751415	72.9304118717707	18.247978995225	16.7687762400115	68.6985328297933	46.4112858960266	12.1303886530335	51.0306514096508	41.3935133470326	0	0	0	0.744748473979475	0	0.121756790956906	0.907976773670719	0	0	0
ENSG00000196418.12_6	2.6436969371429	3.04552141226464e-36	9.88533574324879e-35	up-regulated	1.87833003975005	2.15480826386784	2.17853592736981	3.27091907452563	4.64961141870224	2.32916680592681	1.74174724272962	3.29811517364016	2.27442250600054	4.34444599706207	15.5470390183517	26.7203211058419	17.4505462719507	28.5747969947715	20.4206681385155	14.9109614429016	16.9805928615971	13.0790357425628	19.1912622142822	40.7511882500269
ENSG00000173801.17_7	-6.24188	3.76253021711703e-36	1.21932298800816e-34	down-regulated	700.76146513893	957.291721063242	1841.48988992933	1040.5941305425	1216.50641787769	1265.14097637142	1529.50663843583	917.831438311136	1513.8823479794	1073.82548018169	15.8611970355765	13.6522947421869	9.12181580195056	40.9830172482979	10.1130576725939	5.57230720248446	96.8767306853297	4.46834380030198	8.29733639017418	8.75800431344533
ENSG00000196505.11_5	2.26816821793227	3.89623061087127e-36	1.26064705987302e-34	up-regulated	3.41022216591626	4.65415192851411	5.04423664495287	4.58006567745301	7.53987365480705	2.71515691021524	2.74065853660762	3.29762644227788	4.54982868614815	6.01438947808476	21.3155528650122	27.771903180946	20.0855366688462	31.8146151290231	21.3058383621452	23.6651918572958	26.7489831980691	20.2640167978777	24.1810099809202	36.8128207753972
ENSG00000235145.2_5	6.0675000166947	3.99741561777228e-36	1.29133629085056e-34	up-regulated	0	0	0.126835215589834	0	0	0	0.332351170308718	0.301589904332584	0	0.194328377734167	5.42136673940274	12.3269745339624	3.53213632373611	9.88764721848512	8.50465617021228	11.3155214981875	6.78079487645383	8.73283889661499	9.63864779457334	15.1490533401399
ENSG00000084207.18_6	-2.99247	4.32940157379902e-36	1.3963690139291e-34	down-regulated	875.472147383741	1004.44043985402	1008.11185468665	837.810541079287	963.345076072439	978.511604602695	1156.2017403449	540.52538938163	903.746143908741	762.595486477532	117.048899209387	146.830189171007	88.1741658345977	174.182060185568	129.163387151255	116.238392183094	275.96716119542	101.285683386787	114.597283284677	173.446355266139
ENSG00000167880.8_6	-6.46664	4.49423460813864e-36	1.44724294237438e-34	down-regulated	144.059793700412	199.697730570448	240.603079802729	170.280636313945	193.819626968236	192.866106960422	163.472869993838	212.41245078463	279.616760803986	177.829149017778	2.11546677426314	1.42521420819365	0.644386827714338	6.33855385750456	1.34739924901438	0.946161374593828	13.9436207757316	0.85677640494655	1.51420439126269	0.540461609658005
ENSG00000163444.12_4	-2.09802	4.53587512749099e-36	1.45834824288291e-34	down-regulated	26.1512819949101	31.8736860980578	31.5128657907597	36.7597432911971	42.0931302788668	31.9945676392713	33.5275361285055	30.2403878405735	29.4661302979281	42.210436847763	4.5927667296616	12.1602043375176	8.48721036139302	13.0672187670742	10.0108899498432	8.05229099183798	12.8675014545089	7.24423372838368	7.21531492848532	14.9075988891811
ENSG00000079156.17_5	-3.91523	4.62010381964992e-36	1.48308970487786e-34	down-regulated	3.02774448045143	5.17401539778399	7.7409890361562	6.67482404377313	8.37095631237464	4.87732821436857	7.67973832111053	8.20106380652925	7.10190919261183	7.03650966637713	0.279819750124021	0.293652683739065	0.413062726261176	0.52997203819483	0.447847264057781	0.115524810361271	1.53455227596627	0.37445999655924	0.6262131108623	0.909417927010277
ENSG00000239218.2_3	6.06524996305878	4.92957129694331e-36	1.57994310246686e-34	up-regulated	0.102587123911649	0	0.0790073687399495	0.160716426644392	0.123526924623155	0.073233328662913	0.0690086774970807	0	0	0.0806998473038699	2.2513617061455	6.2566687470474	5.60054833839465	4.92731919051671	13.6623996913773	2.26561858741891	5.16248175090664	5.43980328840736	5.73113279853217	12.4562458920913
ENSG00000136205.17_7	2.95994944265638	5.02106028534316e-36	1.60673929130981e-34	up-regulated	8.78967332277026	8.42238165383098	10.1219493940111	15.3007188632381	8.2852783075303	6.77718305413092	3.31295033400916	13.0741385554861	12.5551374931537	9.53409975163081	49.4591160647636	104.063171186808	62.9259841456127	107.302909382141	119.206425863384	77.1368704014749	127.350418807125	69.6975859872549	70.569554531574	143.784656557859
ENSG00000151789.12_7	4.65526891203363	5.10032336714168e-36	1.62954532156451e-34	up-regulated	0.242166858475618	0.0846248566401193	0.112679837611132	0.268732257865242	0.121498870636805	0.205288322728731	0.0271502796839261	0.0492746888471744	0.118691675203074	0.150812356431605	2.25130570212296	4.33573561171748	4.19046998195865	5.87628777267537	4.99129117936158	1.95605919203343	2.83890965592428	4.45161024685716	6.54970312347391	5.90311126557767
ENSG00000198712.1_1	-2.83713	5.93251279954795e-36	1.89246229899821e-34	down-regulated	19868.4815085939	29780.7469392654	21939.3642513515	33629.2675299082	23412.1301413975	27995.5468385253	37411.3160715307	46050.243978179	28353.7387768181	28210.2160084733	3171.18778754317	6411.04065598821	4936.43185410052	5547.13488369046	5535.46252233867	4101.2591287255	6887.34896566251	3487.55777698349	5795.64115891933	6207.77641999386
ENSG00000186204.15_6	-5.68886	6.43303772028488e-36	2.04892251391073e-34	down-regulated	21.3041813577748	45.3087966477542	37.2439649694776	49.8348801090328	36.3786873910361	55.296026178827	51.2305508271678	63.644456284802	37.7327723911128	29.0041275953129	1.74889669667963	0.589125873092229	0.207171560763518	0.797422236382739	0.794184157514084	0.521473092899912	4.01030507722689	0.338058659369159	0.141334699756112	0.977396683084859
ENSG00000076248.11_6	-2.73537	6.52759148001825e-36	2.0757944575459e-34	down-regulated	28.8330709133992	42.7914369425509	65.9623639492126	62.9269564376203	68.5408369519275	54.9193830934547	77.8324026025506	58.235263897459	61.7242610012483	59.327139866857	7.19273486385557	11.0504521448977	7.97924035082996	12.444676740907	10.1117715595436	8.08601015415459	23.5850000688397	8.00386654280793	9.61453739771727	10.364477326879
ENSG00000185306.13_6	-6.50884	6.727587728821e-36	2.13606149944373e-34	down-regulated	1.34009742073107	2.87034605789859	2.05387992108981	1.74431212046304	5.44835764014062	4.05504640805803	2.78062775658355	2.16512205284601	2.34852476154789	2.20277157167309	0	0	0.103994402789577	0.0800567886230402	0	0.0654412732460688	0	0.0565653706833996	0	0
ENSG00000266467.1	6.91657591498624	7.20999309609973e-36	2.28566872894085e-34	up-regulated	0	0	0	0.355409815968639	0.182112401178208	0	0	0	0	0.178460400581377	8.29780405117385	20.1251724432178	10.615804472681	16.3444799323012	16.0314721484768	10.0204204638192	16.6056154916289	13.4731879567373	12.0703627811847	20.0333521485984
ENSG00000272963.1_3	9.92323237974794	7.51735746313964e-36	2.37940705789811e-34	up-regulated	0	0	0	0	0	0	0	0	0	0	10.4577235777277	11.2500537634495	20.8598868242175	8.85976356494001	14.0378427544223	20.8215740060684	5.90711355994849	29.343768352473	13.2494050392104	11.5380811715325
ENSG00000216809.1_5	4.72485263684884	9.04038156915949e-36	2.85704089776352e-34	up-regulated	0.200886236106705	0.187198408441891	0.123769863707512	0.356677125138099	0.0430027698503217	0.038241492542678	0.21621260762556	0.114450421302124	0.204369098520734	0.252842469286451	3.52689547785234	5.94027475047434	5.53572424199429	7.71894614869377	4.36795565669214	8.15008313477388	3.43099385058815	4.77219890385227	6.41297800696067	7.29291273079919
ENSG00000279432.1_6	4.60332686524319	9.0744381844928e-36	2.86336451939166e-34	up-regulated	0.281506691400095	0.454025095682895	1.36752088147642	0.627602279127196	0.660551195048696	0.108207990109551	0.247631074311273	0.0793098371098819	0.633356550679352	0.66433913374656	7.6035739364504	19.089744568877	11.9906678962729	16.9012	18.0096324135823	14.878352258187	14.7606209773244	11.1150409843514	13.0191350510447	23.7433510063545
ENSG00000127081.14_5	2.6992632058837	9.51474584766226e-36	2.99765965005792e-34	up-regulated	2.07801991775953	4.55060917964029	2.08050039342771	3.66785843274848	2.98037393600336	1.69110462575717	1.26738395737671	2.25787630324565	3.17987987166232	3.42190504163946	15.7586861445633	21.8907645440892	16.5846565571668	33.352675255296	20.9349192728312	15.7055032761472	20.6608905453479	17.6303132806252	23.3655510345778	26.9136591570105
ENSG00000147394.18_4	-4.85179	9.68134812292915e-36	3.04544136015105e-34	down-regulated	254.82500874122	303.023198863325	352.721288389824	226.185776016814	274.48274786426	254.652753176379	168.505795995506	171.622246220508	303.927725712846	290.92724278916	10.5343484930634	10.9053173619473	3.67060044509469	11.9775736494746	8.32428988948819	5.9296974149524	46.2119750943916	3.03950704439041	4.33549772049038	11.4758801325045
ENSG00000279620.1_6	6.15818264592857	9.99161403662148e-36	3.13819815905227e-34	up-regulated	0	0.0548767459822686	0.0604713774676269	0.0615052991629816	0.126061545995601	0	0.0528184883514242	0	0.0249626212091721	0	0.717986529398899	4.35344177415715	2.75567049900603	4.7141453927853	3.62795666506671	2.89013288638997	5.92696075583184	1.49888377716813	4.38654647413787	7.80044286622254
ENSG00000188649.14_5	4.51335477856299	1.01406505426005e-35	3.18010801015953e-34	up-regulated	0.265464324572421	0.225549003235715	0.048105194948839	0.399576080441489	0.0919255391226003	0.208084598165702	0.035014412127022	0.203351041130932	0.165482113189846	0.147407081724439	3.96004840089282	7.09951561762496	5.60214997349517	5.25016709867268	5.65892622805203	4.29167376809914	4.47679108746063	4.19536661374491	4.04340424918221	5.43919598552568
ENSG00000110324.11_4	4.62844001051879	1.07214846795583e-35	3.35709283729826e-34	up-regulated	7.27924204854773	4.7190401956215	1.72049301384905	7.25524273209346	1.77987825755484	4.86788642635156	1.16505949547144	1.23087623888509	3.54844278375044	4.30451787006258	51.4441258141946	118.80483334522	102.546525272026	103.983662242567	113.430907067915	127.253552518949	93.1666483274613	101.972451926383	186.704012973738	162.917269348051
ENSG00000185298.13_5	-2.36426	1.08371449042421e-35	3.38810370748575e-34	down-regulated	44.5983028466538	49.2859793639629	45.5930392428711	51.0497329929638	67.9902051839516	65.2500068614553	62.9706926331796	50.4918602894489	40.412613369631	47.6382447294917	7.03837175776421	13.8070982144972	10.0418370897922	16.8199681513447	12.9213964909898	11.1104982957746	19.0305983734381	8.76325213211931	11.1417178757089	19.1584478340301
ENSG00000224003.1_4	6.17104057773337	1.14190848916288e-35	3.56457314595654e-34	up-regulated	0	0.0580453050254709	0.159907420146274	0.0650565879352914	0.166675354886689	0.237153629429286	0.0279341022546537	0.101394476436139	0.237635567260288	0.39199901257924	2.88588246546353	21.1821148534727	8.74434508468376	9.72335922262515	14.2210762670338	9.9862257447917	8.16893262092034	8.45561953901237	10.1634234032236	43.0877042680082
ENSG00000115525.18_8	3.46702359202663	1.18800275735999e-35	3.70279024556973e-34	up-regulated	0.922827822782533	0.750764385110424	0.440802952634877	0.82520490154289	0.689189299329997	0.609921306705834	0.108809326401992	0.316468956361262	0.909818627862394	0.799349315732903	5.33991689418363	9.88818863832026	6.88985248567434	12.8240661309319	10.7541747995157	8.75266992661071	9.43018131903065	7.03770378809414	6.70845585934409	8.42384022248426
ENSG00000115539.14_6	-2.90061	1.26170663348594e-35	3.92650809419502e-34	down-regulated	37.9946680942204	47.3414022038352	42.9577297542612	45.8007721394311	60.6458070388339	46.1186409230356	65.8699988813372	37.8196102356071	39.2538522045364	53.0770586434071	5.48781662183378	10.5207228984739	6.88318044573308	15.3665138789107	6.71653964686134	4.76456894116613	11.5071387377941	3.93114557223339	8.45240547758158	7.46891838699376
ENSG00000205476.9_6	-2.6244	1.33938255728251e-35	4.16188628775102e-34	down-regulated	8.85923654624326	9.80910310939286	12.4432076966191	7.85625128163231	11.0078988138282	12.1994007392044	10.7471654773825	5.63271636449308	13.4567965727369	13.2771904678166	1.52967804307735	1.74439101100479	1.5410589409973	3.10981095193189	2.58619994250639	2.5044100432779	2.00101436393877	1.62761878186627	2.0618262144614	2.14583503339697
ENSG00000201229.1	9.8289807003418	1.34476761564827e-35	4.17225922030052e-34	up-regulated	0	0	0	0	0	0	0	0	0	0	58.0720559278364	56.7926267810501	151.784557889696	64.5730779143568	44.5443235454181	130.704070292376	30.4593534159898	52.1429871572429	111.724009439784	79.1469177688944
ENSG00000170423.13_9	-10.3444	1.4400524798855e-35	4.46109874619849e-34	down-regulated	227.575562409338	99.3965666619168	57.8953153370082	11.0622940541478	20.2927960358277	119.674850568203	31.6942037929905	10.0383952957792	55.0769914287134	15.416022517706	0	0	0	0	0.112727199156349	0	0	0.175942594702354	0.220672890110003	0.152605801131961
ENSG00000137478.15_7	2.43832428541892	1.46947188397918e-35	4.54532851032346e-34	up-regulated	12.2320427092908	13.1612223418039	14.7015315034218	19.2539964420928	11.422978663188	12.4585460246551	7.21384742946032	11.7626291906035	14.079946374591	13.4955531679306	58.9781650079982	109.698017525037	85.1946138734648	99.904919456547	76.8612515094223	66.2309354355338	77.5999882759906	72.721820982885	93.1302705765675	115.244293175135
ENSG00000279077.1_6	5.11444384179575	1.65354128882042e-35	5.10693721686596e-34	up-regulated	0	0.246321166444581	0.271433372509902	0.351367239862834	0.565843081575513	0	0.0431058942849063	0.0977904073685037	0.285212735597498	0.403269758280571	4.33609419280772	7.10580733184703	7.99623313202887	11.9265644245339	7.14081395224534	8.1767475253998	6.74258818599672	10.7375013838019	10.2283453330608	14.8541134770058
ENSG00000118922.17_5	3.68633709382942	1.84040800305948e-35	5.67547303091747e-34	up-regulated	1.69275328745783	1.00354662303855	1.66355248044216	2.28831470634829	1.17253510483027	1.05154826825493	0.39968552349861	0.687603629729063	3.26632573371979	1.24639632331338	13.4922309065356	28.9625238690068	24.7865703534294	42.6957079692683	19.1432931248813	16.8581824337133	16.932087699523	21.4768194836983	21.075341844068	22.5906322620467
ENSG00000140416.23_9	3.6285883122473	1.91867581852761e-35	5.90789847203425e-34	up-regulated	2.7970213510791	1.39361021329733	1.53190495313104	4.30496433173026	3.0594354193722	1.19906873573484	1.25213776246628	1.41505880866604	1.76127115287451	2.04379618368684	12.1257049392926	46.5373595724066	27.5404225442011	72.0661149561338	42.2887918700707	13.160613252832	30.0404511345248	20.8553008205013	38.2822977070964	22.4080526878256
ENSG00000169554.21_8	5.06617349679606	2.12418049130893e-35	6.53081374582824e-34	up-regulated	1.83689794663642	0.916051620455068	0.534040999151475	2.74781065634255	0.788032979121889	0.644486284200209	0.146339144750657	0.410003029711139	1.46968298394534	1.31985036858113	16.6202401742264	75.3854102318754	30.9424446605873	58.1052693494493	46.5627130097965	19.4980563966618	49.3259952748381	27.7546417703148	40.9453	108.239812450515
ENSG00000114812.13_4	-4.05915	2.36621453163698e-35	7.26399352603738e-34	down-regulated	3.1815693179276	6.80194442348991	15.4632207756204	21.7590322136618	14.9784983658118	15.3265832361695	16.1792171481858	34.7230904677379	13.5581718498091	10.3279848186946	0.770221410708905	1.11677808892314	1.07106911323772	1.48415138063488	1.34374973858909	0.988531909245195	0.963357331558307	1.24284476431132	0.974260051135713	0.943246040582707
ENSG00000164251.5_5	-4.74947	2.49274232224221e-35	7.64091120249402e-34	down-regulated	25.4845147575134	45.4750296177023	49.5425278249008	41.2081306078041	50.4910050758754	21.4949817349699	27.9689579126206	22.0563093140923	45.3036303529474	44.958986637386	0.590758336203026	6.78022554539636	0.719797436372906	1.80086789697767	0.627117183019964	0.67942782667079	2.00556729764511	0.293637982284815	0.982107333458853	4.4146306156809
ENSG00000176438.12_6	3.61948830509321	2.52249959431586e-35	7.72051527485502e-34	up-regulated	2.04519382319138	1.09772223291618	1.47621205900725	4.62388874976948	2.61129371898627	1.10794640038287	0.440646468334145	2.05383543967164	2.35706293698004	2.64090739014929	18.0514	30.7681966032593	26.7051030814634	29.3399491715813	33.8680566133008	32.4042386591239	25.1489733682645	27.3460744142202	37.1301211406462	28.566791064351
ENSG00000074800.16_9	-2.81871	2.65674871640368e-35	8.11921526764207e-34	down-regulated	641.92266262571	773.582622153054	590.212794008038	635.878855726307	821.075826478352	630.396971932472	627.632770809311	488.438187247972	587.14617718011	768.527466479579	56.6986914545776	148.825862427044	66.8162044165308	144.037296167202	108.499929187986	64.4364435730861	236.52536017111	72.2464279496539	111.095008114755	203.537987259753
ENSG00000226410.1_2	7.17182060681385	2.71565644892828e-35	8.28681752319672e-34	up-regulated	0	0	0	0	0	0	0	0.277895972454603	0.289465546950803	0	13.3211884565646	11.3585	15.0896928896189	27.3325197521087	12.3734232070606	11.1712880591774	30.199017062007	11.5873304793873	16.9554052266339	20.1008045127351
ENSG00000279670.1_6	4.14568730485274	2.76655185826738e-35	8.42950569191665e-34	up-regulated	0.364337863425143	0.565854829829141	0.218240114968495	0.412232822473804	0.552443966687906	0.260087947484872	0.136157839732264	0.395377742845591	0.128699502162258	0.222915206953744	5.47853817175107	7.18239687195077	4.10435394482695	7.77749304562997	6.82168308188064	5.5629000898275	9.25986792010745	6.35395083023889	9.6924290356699	8.93703
ENSG00000134532.19_7	3.93652037123161	2.94417457407069e-35	8.9573215698294e-34	up-regulated	0.238346743053091	0.350244803818489	0.578927887177191	0.483507712937267	1.45706383824611	0.414461448286175	0.369996805491942	0.268600952584037	0.299212962991228	1.34130849983157	7.01900307970023	9.86041574721432	8.41257560190442	9.79678848229283	11.5609069697067	7.19842173981347	5.56378937965885	11.6404905789922	14.7624617735676	13.1771839744374
ENSG00000073111.14_6	-2.51717	2.96954526460481e-35	9.02104480979202e-34	down-regulated	12.8040697326393	18.8594674322715	26.7672608574963	33.8177527945608	30.8697321459314	16.7965881334716	18.2099776187588	13.6275	21.8711633721196	20.2122395072883	2.88443283984601	5.40583900304036	4.80844533449748	5.25114804187649	4.75438617693142	3.3776857385288	6.62507708201282	3.40615907623135	3.50923717931029	4.95912213137627
ENSG00000161800.13_5	-2.60228	3.07987442138007e-35	9.34228574485288e-34	down-regulated	21.3497134098662	30.8639318631913	30.1812550601803	33.0223006679201	33.7566663880403	25.4694647154936	21.3549021211286	20.1509262834262	21.8329082355429	31.6218943454049	2.42480068462205	7.35127203798393	4.81776610382646	5.33705976839983	4.66836820754019	2.95776470120409	12.0623864481899	4.47404725998184	4.08837471692546	7.53948161242103
ENSG00000243352.2	9.28255174590489	3.4144294324289e-35	1.03417131575974e-33	up-regulated	0	0	0	0	0	0	0	0	0	0	27.2793999376313	26.6783869576463	45.0321670157854	34.6665837710019	14.3857557357533	25.9762263981015	20.9121429967978	8.16473820255761	20.4809572030921	38.9497795629333
ENSG00000169469.9_4	-11.1074	3.42088462104944e-35	1.03458920052629e-33	down-regulated	7764.95414769619	7474.40615687705	8251.38676527848	2090.95173748196	3029.27239140843	5996.02953887696	5193.1620707773	1772.97136588283	7109.71270777379	4563.44521148556	3.99474249959581	0	0	12.4585952311106	0	0	13.4903859294877	0	2.90546696994592	0
ENSG00000280347.1_6	2.78265357393294	3.43622217468536e-35	1.0376881897598e-33	up-regulated	1.63746577211298	2.83968132842799	1.94658275697097	2.82077519266768	3.7525	1.25138462371114	0.850117551309264	2.10692626834476	1.65894305018318	4.16897844333017	9.69216871183341	21.4727499447548	13.6714490967773	24.3940678547388	19.7964822831999	17.6730899838705	22.3178637754453	13.5466956584395	19.738136556794	27.4997187366439
ENSG00000197153.5_5	8.48834284718274	3.44365241658732e-35	1.03839365177094e-33	up-regulated	0	0	0	0	0	0	0	0	0.100199612406047	0.0619827498522731	6.05217456319883	15.2903225948981	26.4240323451697	9.46125683726839	5.56804044317726	2.70688902972376	14.0581631150722	11.6987471186122	14.6729468307409	12.1764488875222
ENSG00000167513.9_6	-3.86778	3.48191577890525e-35	1.04773923456536e-33	down-regulated	6.52779338996285	11.2472873322506	15.2613324288761	13.0087718944869	15.730288565538	11.9427904098519	15.0929978692202	11.1542006248164	11.6808787288571	11.850158555996	0.268776696440196	1.49389300880588	1.43274897321509	0.735304199852924	1.0651903456513	0.84148941576195	2.2411564386347	0.623448759488774	0.390974794434027	1.44201423678317
ENSG00000176720.6_7	-3.83745	3.48492543679021e-35	1.04773923456536e-33	down-regulated	29.4005701618055	46.4378900812655	46.7427050504111	44.4989003465092	51.1510245380947	44.0829661438539	46.7154499811553	39.5891328206517	40.1787359977973	57.0308832084781	2.95253206835798	4.75532292898046	3.73797791817908	5.14932433688048	3.29096121716148	1.36181336154226	12.6943114695801	1.07009861703297	1.61058273528047	2.7844864460272
ENSG00000186063.13_5	-2.24734	3.65048214873105e-35	1.09589732135101e-33	down-regulated	16.4299751241785	27.9451659644861	29.5023446803178	29.7690153299195	31.8538343452144	17.9837486246767	15.7535135344671	22.8765776889667	27.9426933765965	33.7409074473481	4.55751789615985	7.3513707350329	5.41952872477013	7.0972840159717	6.07853186377101	4.23358029047938	8.47741783309648	5.0824627132237	7.90449040920968	7.99377457347192
ENSG00000108576.10_7	-6.57109	3.73977819784931e-35	1.12105351154353e-33	down-regulated	2.71562058735591	7.95036975391831	4.0411991911496	19.9675372721421	3.80034130380794	3.02709644163261	2.85898316032979	13.1195711354875	11.3819900833936	10.5783597206709	0.0354109352319892	0	0.0755050296639201	0.290625747041969	0.263132370936345	0	0.0885807213322608	0.123207688399615	0.103020710548276	0
ENSG00000096092.6_4	-2.68201	3.82437015662938e-35	1.14472777199315e-33	down-regulated	49.4035914806829	84.3115105532012	86.2143121613252	108.538488586172	104.584129078245	73.2215431373488	98.2720586383403	94.6898179947934	71.0481172756511	101.94857450702	13.0144505644727	23.1424205891202	13.6082149439782	33.6870539495372	13.7623	10.4103288624338	15.0257289974861	15.0940225981493	12.0141647358472	17.6238076003611
ENSG00000265624.1	8.05699486490405	3.94922978434615e-35	1.18036803407789e-33	up-regulated	0	0.169959993851559	0	0	0	0	0	0	0	0	10.6737220456826	14.8314557708786	17.0692971197424	17.5203417979344	13.2190888219316	20.2891487089161	21.1378136046769	16.5056937763934	11.6448607838624	26.8432506307658
ENSG00000125170.11_7	-2.9922	4.03917962608914e-35	1.20548517566912e-33	down-regulated	17.3744348159351	21.3044461661936	42.3619814589525	29.188903694999	39.8460107326758	31.5620957027018	34.7204198268879	26.9023739986767	33.5999280724465	24.2237807425168	3.82330077176109	5.71723518242999	4.40661614829213	6.10612831570301	4.83742418778333	2.14906078480665	9.56401569215945	2.21711196959861	2.63046142515163	6.34082524302169
ENSG00000104756.16_5	-2.26363	4.18331658218937e-35	1.24667726917176e-33	down-regulated	38.1752598170196	45.5240732424747	54.5604555341742	48.4735850030255	66.7132197192241	33.5391936782264	26.7901	38.2546345900829	38.8959669957158	58.2530089415867	6.99567545742587	13.4265388707561	8.78151230126631	18.4284042312215	12.4928381743566	7.19137331940886	19.6872017340436	8.04807912659705	8.86316577115331	11.4640625326739
ENSG00000279913.1_6	6.8561791738555	4.28124118974388e-35	1.27399737827357e-33	up-regulated	0.181408536648774	0.338095730166249	0	0	0	0.172668206042432	0	0.0738238853479581	0.0768973769627805	0	6.19292280885461	24.8099453666054	15.5628833011843	12.3436397342036	8.54629463371393	7.12244555329307	8.85236747138715	12.8258689340267	37.9644218996046	22.2493252097582
ENSG00000182580.3_4	-3.76192	4.44308668977217e-35	1.3202314735323e-33	down-regulated	33.5263666178135	47.1445761311511	63.4444867810021	52.3481784172687	53.7064345597369	43.9460595593921	54.612218207491	43.7727564956266	68.4354062703014	51.3967529483642	3.43891773193682	4.1372112224606	4.77203454919852	7.61599846735081	6.81439651588846	1.39160217478892	11.6747924147686	3.54526270296486	1.34985558166627	2.41609007884862
ENSG00000112039.5_5	-3.17146	4.50711025434556e-35	1.33730619249752e-33	down-regulated	12.8896044373354	22.4122586207428	26.8689799510809	27.8952754893687	31.592098369913	31.3365386315261	28.1018924768345	23.6576257347607	25.4518111813952	24.166133786811	2.00813596749707	3.87422570289334	2.91944419791337	3.44607682588879	4.20531958166876	2.4495183119791	7.99172063389118	2.11728630022027	3.71779649487654	2.02009746348916
ENSG00000183844.17_6	-5.87431	4.64345163212553e-35	1.37575753007626e-33	down-regulated	16.4862037181386	16.8234642398823	12.3772019225863	12.9900059461829	7.59886353589154	15.1918025403803	17.0953494982129	5.32554092040158	20.3586609034321	13.6981877173523	0	0.0979183220362933	0.0688677667376115	0.10603132662456	0.480003486480798	0	0.888734449803416	0.449508509976232	0.469823420688747	0.519848392570735
ENSG00000243544.2	7.38074874684729	4.92305101576358e-35	1.4564799986259e-33	up-regulated	0.33690156806201	0.156973017577187	0	0	0	0	0	0	0.285618828718899	0	10.6796321907799	41.0944654914044	20.1441649656022	17.530042983869	17.0925892674279	24.2502312885931	14.3850971410041	18.1027978668833	22.705114307996	82.6403507791019
ENSG00000053524.12_6	4.37003678410016	5.41488396129666e-35	1.59966658937784e-33	up-regulated	0.131475913375684	0.0804021168891319	0.0405024161801841	0.139032836410135	0.0263854023488458	0.0469280081571953	0.035376677145528	0.0501598987620437	0.0522481934585209	0.0542981907253139	0.93773899924876	1.87707252458955	1.38426621916231	2.38780815424818	2.57286349533045	2.08092940203843	1.38339761497988	1.1433531314623	1.83625851528233	1.66895900946243
ENSG00000214389.2_2	-4.5259	5.55211718606469e-35	1.63783439537978e-33	down-regulated	22.5062279664282	21.3343149424995	25.3024121630839	30.6658831773145	30.1112634754224	19.0826998884522	31.7292920961801	22.3181658286118	25.111505414241	34.3235802077355	0.315401225414516	1.91240477936189	1.00877223624328	5.17714181529099	0.468738098532779	0.423198029792818	0.39448927108621	1.09739705114095	1.37639085795652	3.17279918169766
ENSG00000125285.6_5	-7.34633	5.72837192863839e-35	1.68738632071337e-33	down-regulated	14.1498658586044	28.1812735085632	47.7032928259234	43.6470967223593	52.9517342022249	50.8190462004442	37.6536030838799	44.9511466592971	54.2024731647505	53.7813975877911	0.0845672232301576	0.128191291639853	0	2.35981347859776	0	0	0.951954957860567	0	0.123015325198121	0
ENSG00000206952.2	5.75268040983101	5.7829973898907e-35	1.70101903023856e-33	up-regulated	0	1.04225466817794	0.382837176467843	1.16814843924986	0.399040408464015	0	0	0.910313645062689	1.58035418096303	2.34622938411398	56.3641	41.3416915538526	81.4138534191634	56.7049297651284	59.4470200256866	39.0337947479493	40.9340631880044	29.5221324346155	39.6724423763939	73.1610164250284
ENSG00000165757.9_8	3.60767603863213	6.22215308200846e-35	1.82755574097494e-33	up-regulated	1.56054795690084	0.542863652807673	1.62603832712434	3.9271782359852	1.95560643045034	0.937591605131387	0.49400237319197	1.69828864135642	2.89594043772878	2.49963857509532	16.8913267927864	34.6486	20.0459150261237	50.9161677356273	30.361930162577	16.2185539489599	34.113144504842	21.9268504590621	19.5364885791977	22.8118097171501
ENSG00000229638.1_4	-5.30494	6.24241686754534e-35	1.83086943061934e-33	down-regulated	9.10876186588423	10.5242828591509	10.2996319500819	11.2593497540158	16.0187996992751	10.5617403181227	15.6901762324496	13.4023124192096	11.3824886803318	14.2893409530929	0.577744300759301	0.875774151296567	0	1.26444834367232	0	0	0	0.223353916950807	0.560275406354058	0.387457096331926
ENSG00000104522.16_6	-2.35534	6.92600439476824e-35	2.02844358596201e-33	down-regulated	50.1228233673926	43.2547242223647	47.4769030595266	43.8413965976858	63.1740247546134	49.3308470387235	61.0179584578878	54.4896389403821	32.8944940983865	52.8864033678553	8.22420933675102	11.3238957057338	10.4485839753979	14.2871	10.898420623536	11.6787642545486	18.258467948234	9.61783757016219	10.9663661853447	15.3054144117548
ENSG00000127362.2_3	6.97125759841865	7.28670475617788e-35	2.13102137374362e-33	up-regulated	0	0.214572562628217	0	0.0961962989633555	0	0	0	0	0	0	3.81804498848744	5.78758648940402	2.39442153561832	11.059616302965	6.67557982288282	6.93106891301007	3.93271048087397	5.99099716202655	3.26700100707816	11.2964330538191
ENSG00000185596.16_3	-3.86858	7.44424648096771e-35	2.17397593507229e-33	down-regulated	30.1936028884158	23.6746825293423	22.6999159504966	45.6129420345119	82.431462617184	40.1317706576864	47.0822342651563	71.8276573431344	42.272558556237	47.1867213494683	2.10356921076121	1.9132182224837	1.90626915704671	6.3878574979992	7.34668713514924	3.81040233715626	2.89415182802848	2.56168226995388	6.4258894329778	2.11609915648742
ENSG00000172239.14_9	-2.14076	7.51946282019732e-35	2.192800144877e-33	down-regulated	36.2546556488254	47.0120068867396	47.4135545051157	46.3346026755717	57.0221800792069	49.342396745083	46.8044079806284	42.9956534639616	43.3278962142318	59.8308096753022	10.4276797946542	12.6012304305698	10.6507626413465	18.4331286998223	11.3790976913059	8.31669616791311	19.3356746590082	11.1636121132876	14.850354916869	14.9644591543497
ENSG00000145362.20_9	4.61862977029176	7.95195028093573e-35	2.31560792180848e-33	up-regulated	0.225570863431247	0.0231839442054628	0.125182872619318	0.342993143300843	0.244984965196357	0.132610537830036	0.0714060348900117	0.129593882345856	0.227794329833022	0.185273069455386	2.76636898161411	3.71520755762983	5.14833527019076	7.1697571440026	9.41266581689612	1.98616512039369	4.0974234005657	6.93747348757921	5.18895301268477	3.19783284746886
ENSG00000138162.19_6	-4.47279	7.98449598998082e-35	2.32176842025348e-33	down-regulated	17.386169778603	26.9460190008091	40.0621288168966	40.3651302779151	50.4184	24.4567274511564	19.1530427671623	43.0557030582791	56.6667150251319	38.6215944321356	1.14096456022664	1.59037427421875	1.16048487504327	2.36794860859557	2.29986205099255	0.598290463121578	7.82425689363924	0.973446379175259	1.22092791812652	1.02902686586675
ENSG00000157379.14_5	-2.60027	9.00311146679991e-35	2.61423681110042e-33	down-regulated	41.8961958487373	44.4992971737943	50.2563334229575	39.3987113390751	41.9549585731525	51.3617785052584	39.7886827596676	48.6805350672279	42.0041472379332	40.3076740450721	7.24485983130374	8.25552954259193	7.35105312747578	9.75968120427134	9.28194254520355	8.78240663807669	18.6855116126379	6.31637114584101	5.5964143135394	8.54456809328479
ENSG00000118946.12_4	4.84731	9.59139665191658e-35	2.78109572336654e-33	up-regulated	1.28894022226457	0.304032343624833	0.58319714775559	0.612099388726732	1.17049317144306	0.276038685922934	0.0541905606179411	0.290131740069233	0.583932583928759	1.01394088414205	8.66285996820118	37.6528618785041	22.3353135929327	35.7908793560441	15.3704986781035	15.1818763176009	13.7834325680188	10.8330908137099	24.6455751019543	41.971687020574
ENSG00000225014.1_2	7.08312457044971	9.672692244455e-35	2.80068407259902e-33	up-regulated	0	0.0404874706861468	0	0	0	0	0.0779378208578855	0	0	0.0911417298598976	1.69511266992275	8.02980584307906	2.4849048172985	8.69511393142275	6.29804060410795	4.26461767811785	4.50535818769238	1.96597380884206	4.00690534826989	9.37865300529927
ENSG00000143252.15_3	-2.27254	1.02910852579218e-34	2.9755103815245e-33	down-regulated	40.0452945546334	40.9813	42.7728938341501	39.0495635358479	33.7410236562013	31.5796368913892	37.4579064242681	27.8825788852058	34.9540769226578	38.4986574055479	5.20016601147169	11.3187138626455	7.96066078188639	14.1168890437118	7.92646361282716	6.53018863335199	13.1750269582073	7.8868201119475	8.82513070639438	14.0838408539958
ENSG00000279513.1_6	5.39853898399144	1.20224265188755e-34	3.47117765100225e-33	up-regulated	0.0906232099970196	0.0633362979768543	0.348966863268276	0.141973358121521	0.145494626142375	0	0.304803743100377	0	0	0.106932706514578	4.80627497387697	6.78314081258923	5.65417289161559	7.07311385810266	7.88183741018121	6.89370302686638	4.97500678603092	6.34313148058954	7.71467690893952	5.00162444728747
ENSG00000185963.14_5	-2.93661	1.24412967484464e-34	3.58703526054217e-33	down-regulated	103.084913293309	166.07453126259	225.446448435108	183.572256633549	252.982707393788	156.817543224843	103.119587586584	156.590135324123	252.633929208479	233.855416722881	17.5255077933183	35.4601605801036	20.4833330252575	39.8460068696975	31.6310982372182	17.6493530688037	68.0146489667793	16.5898477284559	17.9625268460199	33.9481639490827
ENSG00000262402.1_5	6.51607896398615	1.27156201789304e-34	3.66094917693952e-33	up-regulated	0	0	0.767286298941868	0	0	0	0	0	0.0904960709940932	0	4.68520220321016	14.2041348665026	9.99003073534397	11.1085114487254	13.9259622031465	12.5729907293395	11.7200686180392	7.24513084711165	11.3588466593465	18.8524387587863
ENSG00000105967.16_6	5.76585698891158	1.35198501665111e-34	3.88700459512218e-33	up-regulated	1.1184061541025	0.770718630147315	0.0722802258208608	0.575875738368435	0.113009130023127	0.401986924849363	0.142048981803049	0.157546183828526	0.179023925728713	0.41836204967388	18.2223386374147	44.2738078235521	11.9857639693579	37.2830873606129	26.4861970086259	21.1877099673043	29.1962221473596	15.9583841421201	18.9336012205095	73.0357523062072
ENSG00000075702.18_6	-3.51259	1.37336809234706e-34	3.94292044991585e-33	down-regulated	1.79448545632268	3.06198151547854	7.18863204396721	7.44644042790621	10.5287466404428	7.30746838119477	7.37247392364854	6.97604122864018	7.08689172228555	6.33470777127874	0.302353243193374	0.763870667933423	0.617831022482807	0.620370773872245	1.12336662701151	0.507113188339468	1.03996600993911	0.496776981781355	0.696376544396454	0.811077907789188
ENSG00000138185.20_7	4.08922036026367	1.44054872701834e-34	4.12997823509731e-33	up-regulated	5.24569645943289	2.19708601644723	1.16516590740938	3.50357664443541	1.44148618272249	2.36189738144029	0.491417412363309	3.14742762053837	2.87090331189781	2.67314868573016	25.789371363955	70.4507308903579	56.1105410765145	58.9137371681379	58.4900444713513	39.7386018338193	45.3440445260688	53.002706654084	61.0611917520293	68.1870465966899
ENSG00000109846.9_7	-5.31495	1.44761963644642e-34	4.14442116142189e-33	down-regulated	43.3238423012005	46.5812779137904	109.506787835131	63.1900509720504	438.843325123039	101.932715802541	85.2429374249064	34.1388362423692	97.3152427976933	166.827531762258	2.08504073537472	3.92940781465971	2.52330995100415	7.21496299655139	5.02494078281266	0.680511690569307	6.06154161661728	3.00642109179181	3.11496782438778	1.13376233293116
ENSG00000173894.11_4	-3.32214	1.5805433897674e-34	4.51862502903488e-33	down-regulated	4.14260409867349	5.2322862928197	10.943837127765	10.5146405332961	17.6560076338901	6.97828004635248	8.86920307325997	14.8085819319079	9.28538199782895	11.4689837477491	0.523240121442386	1.12363476015409	1.25513964008686	1.57459605061081	1.29603480602962	1.28713095007345	1.30888910681681	0.758560472663118	1.5856851123228	1.22816589025969
ENSG00000175063.17_4	-3.84402	1.59356188561797e-34	4.54946295188188e-33	down-regulated	27.8357716261996	39.018902600901	32.7942016793916	26.8898202677299	41.8626279834348	34.3754739093277	29.6694920659513	19.6389904888174	17.8828258486578	35.3989942951028	0.961409645120454	4.08058998022475	1.8449706840157	2.20934325678981	2.00033801302324	1.03199768384936	7.21492041675557	1.56104588301233	3.35642436279289	2.70798163439452
ENSG00000141934.10_7	-5.10868	1.79834240035091e-34	5.12691069772768e-33	down-regulated	7.92351363946778	6.39672942654078	18.2881506270606	10.449651325297	36.6268397683234	22.6113954153036	27.4899508317395	26.7841713744381	14.0855482734411	28.241525105513	0.533072493658337	1.45450504345834	0.492546068400474	1.98335573768894	0.264077801990298	0.429158565423702	0.266696972001945	0.947986185023172	0.103390862569504	0.643497298823188
ENSG00000242071.3_4	-5.18209	1.81831428115173e-34	5.17660870209454e-33	down-regulated	15.4453175809902	19.170893189124	23.5303868562608	19.3709442393794	23.4422540083429	17.7136885082706	28.8984390780565	17.5168135446104	16.7971327778362	23.7688756249982	0.926121950280826	0.467954228158465	0.98736258828306	1.01345297957257	0.458789849250561	0	0	1.43214196936248	0.898119377975793	0
ENSG00000198242.14_4	-3.11066	1.82642832214655e-34	5.19245675294774e-33	down-regulated	349.307203535309	293.823669657427	324.081961201978	350.644107912131	437.365450704881	321.219490983915	568.438606008336	159.227668926831	342.171036891678	350.109562540564	42.6526460031889	62.303954272437	49.0164478470898	89.2880680531083	36.0575522247689	30.4732918227158	46.6967837523053	38.6750516302938	51.5694352515133	62.4097559467984
ENSG00000136040.9_5	5.09616814464646	1.93553397905378e-34	5.49497557507414e-33	up-regulated	4.55169140350126	2.43002304375744	0.721334992918181	2.96106360081756	1.10886540296788	2.40991154769448	0.435140533556794	1.0324086045337	3.3504201705129	2.24746621491659	35.5890028592517	176.71207244601	73.7300932788642	69.4617318602017	102.192660939565	52.514518240588	62.7930351678308	71.6037083184406	72.2405136969799	254.57379414108
ENSG00000213906.10_5	-3.68985	1.97351659400755e-34	5.59501561227396e-33	down-regulated	40.8598834646754	58.1805705151281	43.7881418072951	48.1895255516179	44.8860597289383	23.8392946029721	17.7096160081829	27.9797320710309	44.6343249011464	46.8810449161037	2.21805204485754	2.78254008107589	1.22313243615022	4.77072097003246	3.18272154005307	5.02863455382644	10.9056211236007	1.95153153294971	2.11390021859165	4.15476727981294
ENSG00000177311.11_7	3.47652513700124	2.1338783560412e-34	6.04124672354776e-33	up-regulated	6.50275455179063	5.24803239878818	2.43093408971086	8.35815689660377	6.93085813434402	4.90638107678641	2.48089659844399	5.65860625424912	4.21013543793169	6.06003556714071	72.5174359438492	68.0554543879977	78.9600301924698	62.865179232697	52.6608478507783	77.7579062264667	41.4312613156127	73.4936788023346	73.843535421687	60.5320987122871
ENSG00000116793.16_7	2.81074374621504	2.1604289205999e-34	6.10793108425912e-33	up-regulated	2.41850217708782	1.42998697197896	1.66291227669659	2.51116614741579	1.50622449298049	1.97889323502437	0.906997313987782	1.18565072431782	1.76259083881801	2.35866407262114	10.5531402485138	15.578764065965	12.4643165904135	13.9258616326957	12.7622282626464	14.5301531634974	14.7953833844261	14.1593299853768	17.1069194574398	26.0196083519976
ENSG00000078177.14_5	2.4538508374232	2.25488710621473e-34	6.36615218463726e-33	up-regulated	3.85880666683874	6.81451052710097	4.94601751010622	6.67685754873384	5.18854212893053	2.85796592040847	2.11832232606802	5.40924184646091	6.21716585993209	6.50468242257673	24.7501394997382	37.4411079420887	34.7703393666925	41.7016636087417	31.0518565699725	27.8321181489429	30.767187687986	28.9387998237884	33.0330064827494	36.9660371646265
ENSG00000204406.13_7	2.25548897549706	2.37824714544104e-34	6.70514381917983e-33	up-regulated	1.05214607863253	1.63625732866985	1.63135102901205	2.40371969408968	1.38940289978714	1.10027219098942	0.976804515302201	1.84594713975168	2.32862478194934	1.4777427596294	4.77096365514887	11.9916357734922	7.16232723846344	13.5541397525659	10.0296348550173	7.30435332952432	10.0857583496243	7.82703727900402	9.10512210916447	11.9779447735436
ENSG00000264169.1	9.30594021639751	2.5015333707987e-34	7.04299119203878e-33	up-regulated	0	0	0	0	0	0	0	0	0	0	33.1912162046954	28.9299353871255	42.4632178907238	14.9824399379428	18.4978524790117	24.4943611337803	17.6434664598557	15.397929093414	19.3125804498956	23.3722441733648
ENSG00000169242.12_4	-2.94533	2.55199818723396e-34	7.175162903252e-33	down-regulated	40.828372247133	74.2014716805973	68.6836419099002	75.0924305397388	113.226471780298	98.2825434934329	132.355105350162	101.024491972469	102.450748270911	101.965431223262	10.8503848816966	13.1580515442839	9.86313658050704	21.1849121339612	10.354240565465	11.8002857563662	32.9993463975968	8.34528639722156	13.789762264657	15.8554960307729
ENSG00000230453.9_3	-6.79639	2.66035769577399e-34	7.46952221358913e-33	down-regulated	0.773353129942126	2.04097083960313	2.67574230081742	1.6907604067499	2.05699641665452	1.34309449632647	1.62278199766953	1.09210697387294	1.60728253118671	3.03269943497791	0	0	0	0.207898882526283	0	0	0	0	0	0
ENSG00000072210.19_7	-2.65733	2.68493002342098e-34	7.52814492399081e-33	down-regulated	28.8195107785467	58.2174229281816	46.5505634457559	55.7435873658067	80.8750352133663	71.9771938855441	44.3762121400965	57.6523662382007	60.450737919934	80.845413384187	7.96775376675628	10.5131742746475	7.42850110122766	15.0642636177291	11.601688338455	6.42755	18.9428956774615	10.8122468314445	8.00056177091142	17.0039354070616
ENSG00000279236.1_6	5.71563182235702	2.70595991935102e-34	7.57668777418285e-33	up-regulated	0	0.108784831060783	0.239750679967583	0.0812832886866112	0.249897907372706	0	0	0.253369466827374	0.131958967681333	0.0816288555230242	3.22614545842262	12.3697217808611	3.6417993854861	10.5910891963466	11.2813712739739	5.34730035495698	5.93399057044491	4.18184355942585	4.41684495323782	20.617594191305
ENSG00000266946.1_2	5.34859123343928	2.98426446022562e-34	8.34447829317407e-33	up-regulated	0	0.28271580129085	0.0778846013457393	0	0.24354298676637	0.288770462760566	0	0.0617315660576044	0.0643016211251971	0.159106056464474	2.03442046968944	7.00881332750431	3.35201106074556	11.5360814481039	6.04696688368989	4.2186861189818	8.09632430710965	5.1479987320539	8.34001580946781	6.32566454654696
ENSG00000186522.15_8	-2.42672	3.01544990300433e-34	8.42012750997812e-33	down-regulated	63.8755915603293	86.295057880323	91.9695395674422	97.1670873015177	121.535073546584	69.5245627424551	59.5230443590416	118.774052602408	93.9798823368792	96.341664637356	11.5173754466117	25.570709870367	15.4417376986174	28.930613796895	24.1190065209753	11.7073837458563	37.8323655696133	14.5046065192754	14.5537171186169	25.3955294840677
ENSG00000099290.17_6	-2.87549	3.11691646109712e-34	8.69154926716876e-33	down-regulated	5.87384816427989	11.5147401956107	6.81838796120644	7.82748464704119	7.74827939193435	9.63906378537666	7.70866498677919	10.5687143789946	11.8914151405063	12.074460609347	0.862251470951114	1.67011250394487	1.07248005279022	1.80848936872002	1.56621362330364	1.28549885841755	2.03709918831345	1.55560248396269	1.60267854518094	1.92752774773419
ENSG00000167900.12_5	-4.27488	3.17541102714718e-34	8.84256535209946e-33	down-regulated	24.9716798586855	32.0114351563234	51.021716882019	44.0295934941398	48.1513085187862	44.8341185860734	35.0503488700051	29.3458146912061	32.4547359214182	38.9130727121344	0.536096608617844	2.84424862578267	2.85773236933959	4.17987558160296	2.39018321463219	0.539491472126128	7.20814217173892	2.17615718759225	0.389915242145588	1.88751457009829
ENSG00000105851.11_5	5.15901249366382	3.19116207555717e-34	8.874303921986e-33	up-regulated	2.59884958471942	1.67941924124178	0.362080647003199	2.17552916455961	0.629008963245273	1.14359053449455	0.199125360978698	0.563343271398314	1.32859653487787	2.36284787942966	30.3480561971547	68.3530164642604	65.796113568154	54.4668655361499	46.6166528281975	34.6528607978092	32.780051688538	60.8659414801352	104.921220430345	62.5953031192941
ENSG00000185477.5_5	4.48565907110123	3.19971419798063e-34	8.88596378905138e-33	up-regulated	1.79176914098321	1.65708160960966	0.236063355645727	1.29583110858868	0.636846994065519	1.1905909139804	0.218317357639784	0.357699809857055	1.07191805654758	1.7374841774165	11.3761466128975	35.888638457133	18.9660121447014	44.4371224082873	30.6528088566058	19.6444247738046	34.3758550528176	26.9041542949943	34.0798218602142	34.0000189680256
ENSG00000126091.21_9	3.13792845702327	3.36054784275514e-34	9.31991935057426e-33	up-regulated	0.382380739014574	0.179782856515542	0.192757179760033	0.35670733226511	0.454850255801639	0.188596155530303	0.0935350030246322	0.305559824916147	0.302809122785922	0.30353317207069	1.58933155546188	3.43068582591411	2.2502	3.79841634790334	3.2879152843196	2.71257577138284	2.89432770016193	2.5658596621494	3.38464193700704	3.73479314617278
ENSG00000278863.1_6	6.92300078588158	3.40560398720385e-34	9.43204234716892e-33	up-regulated	0	0	0.0847978110743106	0	0	0	0	0	0.140018350886626	0.173228662453584	3.22181838078151	8.54664285760428	5.15229598185492	9.25477338186221	8.37926607409737	7.02481159551856	5.54083953395354	10.2757352541147	8.78738137327293	15.3947936842242
ENSG00000145741.15_6	-2.65238	3.59203763119913e-34	9.93488399923515e-33	down-regulated	382.226732730713	402.44859324004	470.893141087828	484.096118074174	592.916787024305	463.103792638457	653.90986392653	481.895271750759	516.019271456337	429.329860850285	80.3867846377927	135.224924893348	76.0849523643951	154.819834267533	83.2700786828463	53.7960689675831	131.00817592846	64.4019788683094	86.1697670164853	116.761067640301
ENSG00000187536.4_4	6.70761448340283	3.74203564012405e-34	1.03357255404185e-32	up-regulated	0	0	0.2845128743149	0	0	0	0	0	0.117447086672662	0	2.70245421557356	6.14477601237591	5.04202370901923	8.31737537538553	9.03665580122211	8.61196427840684	8.4502619817374	6.66034057268062	4.42250177310621	7.47601643250291
ENSG00000260916.7_6	2.21663805214381	3.81028491618013e-34	1.05099929271199e-32	up-regulated	2.89185983063982	3.51544555200678	4.03377109621681	4.5786811786449	4.00692862487688	2.8989400654059	2.47819660380046	3.38027728951606	3.56012984638879	3.0069460851542	15.1909286452207	19.5731039329367	16.8852481949144	21.4718864639646	14.7163498948685	17.8161074549229	17.627880984565	18.5970722113716	22.5884686695536	26.6009793508977
ENSG00000147697.9_5	-4.16682	4.06840427309273e-34	1.12068044192868e-32	down-regulated	108.053922585042	136.455468352002	72.8921983994774	97.6017917426476	135.69406453153	97.1180085254468	67.7722332563381	114.52904855785	94.8742844662513	128.969387993182	3.33403902101098	7.58085849616714	3.2582965413341	8.51300502840958	3.30328691460404	2.98235735152871	26.8737320372017	1.93339165863935	4.71512673437291	16.5831637230064
ENSG00000179148.9_4	-8.52443	4.09121462396695e-34	1.1254429000667e-32	down-regulated	15.3998961181877	6.00663931461982	34.2443781614566	2.87314807611243	14.8808111471251	19.9717415277302	4.01549748197641	4.37918968401434	8.32275035897804	5.43127142535322	0	0.199378370614325	0	0	0.0977368801196008	0.0882412913185024	0	0	0	0
ENSG00000199568.1	7.02618707470265	4.12150542766504e-34	1.1322475288076e-32	up-regulated	0	0	0	0.456517780856269	0	1.24812319626361	0.392040676470484	0.355754757840591	0	0.916917230573281	74.6087	113.095661951919	65.9064527678942	80.4777769080407	22.1761610754129	34.3228195197485	37.3268468917435	27.1952648535621	71.3191952605519	132.951226399965
ENSG00000151746.15_7	3.08887915472923	4.4874180392294e-34	1.23111075789572e-32	up-regulated	1.19784896969017	1.10154363438141	1.70342907801079	2.51858177638702	1.26521982167639	1.02387227694736	0.728023314030051	1.00699497199143	3.22358847854503	3.21533828974112	12.7019338389192	16.2830834042591	17.5777856620619	17.4745031666633	16.3068986743533	16.3469940858485	18.1222264340082	15.1773048179557	20.2937429824662	16.3924341433511
ENSG00000170515.14_7	-2.55325	4.54956050491336e-34	1.2464817383354e-32	down-regulated	85.6863967205758	104.039918314483	113.759532298626	109.358706885186	174.390021458079	117.497434480587	136.976384153135	75.9069355653949	92.6832700283848	158.48888718246	17.2678	27.5364920576946	16.6422998050772	33.672824508572	22.069970359968	17.1454307936174	45.8735926006351	16.5022358796526	23.7118568065687	27.0981865306111
ENSG00000185532.20_9	5.23133908003195	4.86537752646699e-34	1.33121953690608e-32	up-regulated	0.669200299759911	0.153464765927677	0.201321846723481	0.688006999715951	0.172070939416545	0.149287026800277	0.0633037609210712	0.0797841464494404	0.408880438313348	0.152169544258778	5.58380417072882	17.421207438691	13.3331745758883	19.2413033740185	14.7780641875991	4.10533	18.2970292496068	12.5306884688835	15.966744215043	11.195655347757
ENSG00000145912.9_4	-2.78555	5.02556154000961e-34	1.37320437575812e-32	down-regulated	73.9929662171411	81.1204591016634	93.0214247357348	94.2795	136.582014953934	86.6943702963058	149.876549157561	41.7855546531426	86.0911715830837	101.800831436243	10.691089794246	23.0022019765927	10.2950107531439	26.0402290692684	18.9639536432899	10.1803620890746	26.9595178287647	11.5994511179641	15.0500757690086	23.5911115724778
ENSG00000104722.14_4	-7.15681	5.54631704551495e-34	1.51346889766769e-32	down-regulated	6.98367137661489	10.6846156684959	40.5068062632584	21.2406985531387	48.2826818740789	18.3351071571431	37.557388954242	30.0395989965776	29.4218037691388	32.7572779633308	0.136052027909205	0.206234573180154	0.0725242946551794	0	0.202195691471636	0	1.61659207210459	0	0.0989537306407992	0
ENSG00000159713.11_5	-5.63417	5.57997431542594e-34	1.52061759954067e-32	down-regulated	26.1348487844654	177.278663298449	221.875412495141	201.847906348116	94.183968826487	122.702202850107	401.300131617326	152.647103776002	110.199233240904	164.450744544042	1.42603552897913	7.34963405401825	4.1555779523009	2.96496364784985	8.05342873788268	1.78585989042905	1.18907954068277	3.30780195345832	2.21266781009953	13.0064029200051
ENSG00000257954.1_5	5.83593504385712	5.99319214504913e-34	1.63104444171804e-32	up-regulated	0.365714376046705	0.803303958575063	0.0804727295202886	0.245545885220992	0.419393319560325	0.298366390039318	0.562308729157047	0.574046317133813	0.199315148634595	0.410982993610899	21.0202485933137	21.4354860277163	40.745874972423	14.4287822586286	24.9916374760228	50.2552566074834	15.7746930781181	35.4604549446474	16.6783683560729	28.4502499730095
ENSG00000106853.20_8	-4.00107	6.01245435657207e-34	1.6341049280582e-32	down-regulated	92.270845721907	150.356708979821	154.374572510299	83.2407498262846	130.721827347372	173.738748919895	123.607409593632	88.9386894601477	122.275314598624	86.4159223767987	3.93540414946919	10.1413252915127	4.96483622972996	17.010687292937	6.23856839044582	2.81623134521013	29.533329408852	4.33602824238612	7.15577209972092	17.4189199849086
ENSG00000064195.7_5	-5.576	6.70388663437083e-34	1.81960086757677e-32	down-regulated	24.4025106315363	42.6893180284231	132.590544523543	66.8046093311954	114.235788977743	60.383725197553	114.97318437644	116.430735774157	75.8542066898832	87.5188209206933	2.82339277439204	2.48506963594429	1.06809720876145	4.18595274877598	1.48891247209823	0.244410501184213	5.69575669487272	2.32386793592132	0.397455039645641	0.366478756309535
ENSG00000154783.12_5	2.90096312340967	7.02208767918907e-34	1.90343397942274e-32	up-regulated	1.88649348223948	0.86925334798361	1.45288102925246	2.52389679659468	1.4004598802545	1.4062896909459	0.774884201622362	1.75281366302889	2.59007152196948	2.48866212649239	6.47267648767698	17.6331323995096	11.1647923444315	22.5019972002898	21.0539165985752	12.6586321651425	26.2729172625921	9.63154818955864	12.3910865829517	23.2807225003807
ENSG00000237827.1_4	7.98148038322571	7.28310541851981e-34	1.97156468593769e-32	up-regulated	0	0.236244391453666	0.130164639999067	0	0	0	0	0	0	0	9.27279602718678	29.0494285985071	11.863161498221	12.1766375495644	14.699626769988	21.566171598242	11.5979845699346	14.3393214682418	9.89166229918089	60.9431266820487
ENSG00000170748.7_5	6.66586007779374	7.3036723574825e-34	1.97451004422975e-32	up-regulated	0.0942885839020594	0	0.0242054188747684	0	0	0	0	0.0767411472050368	0.0399680462317009	0	2.6440329598673	2.43962748236589	5.27006502839508	2.64176236934607	2.56269643828242	7.55814761158572	4.4573069476891	2.93319453557713	3.51168	3.46928111359968
ENSG00000206053.13_8	-2.43647	8.40849464945577e-34	2.270182184563e-32	down-regulated	45.1455638150924	67.3256877322235	60.9436959592946	70.4044632320375	79.958726142307	48.0279620866483	55.3102958076492	57.1063983848443	59.9436825962395	88.2932831876362	8.55711042777303	14.7008095581317	9.23353826530062	20.941364913261	13.7192405886003	10.9250417556918	31.5895888454035	9.56355752286262	11.4668446421255	14.8163333599009
ENSG00000010438.16_5	-8.56968	8.89024945495978e-34	2.39707466785582e-32	down-regulated	60.9013023269274	50.9969864243732	25.6574530767391	13.3981384290245	8.12085600494315	33.0342606536726	9.94803216543854	3.67043129964379	23.2494413160907	27.8050741915431	0	0	0	0.243923027835826	0	0.199391379421616	0.37173027467739	0	0	0
ENSG00000213853.10_6	-2.85651	8.93806010496021e-34	2.4067822612881e-32	down-regulated	56.6538873932281	102.301576169707	82.9852235592756	77.5244439008042	89.2322981634344	106.768293556907	105.634028097916	54.2125514335962	94.7502335547812	77.7003630694934	9.63147560845105	18.4123113870603	10.3293053575202	20.9230249156485	15.7156203909372	7.63126026539022	29.4909455083866	10.9716028802313	11.7653949929315	14.9501476004912
ENSG00000138735.16_6	2.91219779871224	8.96665193506442e-34	2.41129595045321e-32	up-regulated	1.20244501868881	1.07451027199873	1.88471229207912	2.46384351245357	2.07770758056081	1.27876423446384	0.687891109767739	1.7262975501474	2.54703108222474	2.18028493153425	7.84179704364637	22.7182356201351	14.6305999885332	29.2581422447632	16.714576652709	6.81849460728574	20.3261	13.9713397155621	14.9342093396582	10.4834104069913
ENSG00000152256.14_6	3.56218976471857	9.08236858040782e-34	2.43919632599517e-32	up-regulated	7.44359939428332	7.35230103412555	6.07814944071089	6.9882739368745	12.2357697278243	5.22107014642699	5.90936947994217	9.08747909681263	9.12123585213284	10.0379737718994	113.151639676982	68.4013534031059	107.279456024479	65.7841920831975	74.2407892947017	167.424609625029	73.5645824927612	130.05363708212	127.038759140465	109.820870704531
ENSG00000085433.15_8	-2.32967	9.99219632820367e-34	2.68001223623821e-32	down-regulated	28.0477	50.1972595722712	68.7462353691657	70.963278975282	51.6437501186085	49.3518954809885	43.3586529031019	53.5461181118403	62.4423912876098	60.4555890682122	7.32375479425107	17.5424116455507	9.95376677570729	17.6193715390487	12.0475123312698	6.60123863248159	22.3061697358302	8.55885341988659	13.1745157952628	20.5836691926985
ENSG00000188529.15_6	-2.36841	1.02880996243894e-33	2.75575062737914e-32	down-regulated	5.43233420479436	7.17497721767375	7.48062551630387	8.89894036430009	13.3431575908116	5.90441551158814	3.78844838523856	7.76637233237969	5.98754358423819	11.7393237739603	1.16756959532875	2.0543	1.53374207115842	2.25873546450605	2.01407196469059	1.14698798226478	2.0340478841032	1.52340177487223	1.81971405166596	2.30710119249246
ENSG00000280166.1_6	7.0368982780579	1.05441319745239e-33	2.82062449040283e-32	up-regulated	0.10921634031951	0	0	0	0	0	0	0.133336193568687	0	0	5.59263949943414	9.08315032524065	6.3883476027038	5.90143984631555	11.8736888287463	5.36005259059077	4.9964392331436	6.02297832268638	6.39202733388103	12.0556117533973
ENSG00000254838.5_4	5.84017350021118	1.16584787506308e-33	3.11463212126943e-32	up-regulated	1.47019457687865	0.599150269863529	0.0740448295799385	0.897454011477102	0.167220536184968	0.446117511250421	0.0862322227458188	0.229861926966924	0.234337420149436	0.686981598919682	16.0004633984166	35.0932396345574	29.4618558711184	56.9532229544295	37.2368478559484	44.7861677947702	18.2899401134466	30.5887397995203	44.9301302046442	45.6931211851031
ENSG00000119979.18_7	-2.39644	1.20254886720761e-33	3.20847593051832e-32	down-regulated	16.2000331976789	17.6347744757021	14.8889643845698	12.929663347933	12.9743000014089	14.7444265804782	12.2890512478111	12.7062864486915	15.7907804056574	16.3322329024193	2.43697707279428	4.11116869116042	2.22097726701535	5.29054352283305	2.86234983201959	3.53357909854667	4.22795177455359	2.8263803243713	2.63011497384327	4.90298593622508
ENSG00000213949.10_7	3.63427687401796	1.23177649973346e-33	3.28216106804794e-32	up-regulated	1.2576810761355	0.456055498195808	0.53904795642644	1.34496	0.550157194047341	0.634975805644743	0.122611804989421	0.571893278012602	0.665240058143422	1.06677843984088	5.66684757660376	18.0897301911924	8.69986499734727	20.1794910051198	12.9597680069724	6.81644347755372	10.1230903337112	7.09813810075275	8.66996357309514	16.6323453894807
ENSG00000225192.1_4	4.99413821760681	1.31293499048832e-33	3.49384684675117e-32	up-regulated	0.0737240072603889	0.283390218755761	0.170335406759957	0.0577492503591354	0	0.0789434518901739	0.0495929318108792	0.20251252300195	0.28125823591403	0.318971206709789	5.12346418077932	3.06568705088547	5.03102692884689	6.86070090942379	6.41205093565451	7.41727233896419	6.40819212878973	6.25488395561257	3.72641189024362	8.95165326378211
ENSG00000101213.7_5	-5.36057	1.34256255123637e-33	3.56803064464175e-32	down-regulated	75.2513899356965	78.7694642144531	78.7070711758665	53.4402527891619	89.4077534223267	79.0835878789339	72.7966299391851	56.6537945957154	73.8601779567944	56.8190599466998	1.75847130891453	1.14239147673362	0.357095578830446	3.16133495473509	2.11559139087196	1.12355995718784	10.892339047506	0.679818830190943	0.974458004413966	0.505413049465147
ENSG00000151702.17_5	3.56994077812697	1.34869011454158e-33	3.57964834567911e-32	up-regulated	5.74043724635868	2.36067782140344	1.43365987738818	4.67142939274404	1.81213865034842	2.83214797537415	0.923586482768991	1.32142547230796	2.76359170204987	3.38594478940081	26.434285210819	56.9299027540818	32.6822429623996	52.0382093134886	38.7362454753607	35.0968576873382	31.9838099278867	29.6934366810589	41.2759485197907	65.270638177146
ENSG00000279996.1_5	7.66090578418405	1.4754647480061e-33	3.91103685609316e-32	up-regulated	0	0	0	0	0	0.0512866775652069	0	0	0.0456808009800152	0	1.05111396694997	6.57249421515022	2.80154953317297	4.74470467747817	3.31952251713331	3.17331062509896	1.97202713197612	3.20006111406034	2.1023724334072	11.6311243965826
ENSG00000075884.14_7	5.09865967187868	1.51164131468182e-33	4.00172682577586e-32	up-regulated	1.75991250006779	0.655484683321744	0.203946555245804	1.2446014381301	0.230293273107354	1.74863546870032	0.549253658694735	0.229002246600831	0.561261742741234	0.677025224598257	17.8383149731421	57.9957739911334	35.5402	42.3310559500118	30.6492136423366	22.4187895736957	18.3740444304714	30.5181576539698	38.6878	63.2525764985573
ENSG00000169991.11_7	-4.00356	1.51514168872165e-33	4.00579094460469e-32	down-regulated	49.3716098710498	53.0144802054788	225.975420973942	100.409973973037	136.890169551633	62.4992118851036	152.754376413143	172.209714514756	288.11992332714	91.7136851466831	6.36294791313674	11.0405087051946	7.72232914775132	17.7358371817575	10.5863957155602	9.23570285183717	16.9180289567368	6.77630987008676	10.6529400211867	6.6021334776818
ENSG00000149328.15_4	-4.6865	1.74181306854378e-33	4.5991084960099e-32	down-regulated	1.66690689300424	2.05740307941792	4.01936965271844	4.8227842706173	9.19152307891672	3.08258998198073	3.63563875685101	3.43518357928052	3.28887334934921	5.74181630595807	0.101898857441613	0.10297564196564	0.0724246733713123	0.334523009603418	0.252397437671497	0.182300689756906	0.382351139668173	0.0787874805947352	0.345862318153178	0
ENSG00000113448.19_9	2.79030468523293	1.91178535532426e-33	5.04137550878782e-32	up-regulated	0.963999860996322	1.97318998959761	0.875514548068869	0.883960145303213	1.75494211052237	1.67359469667558	0.848749349959014	0.963375557357791	1.18882350115585	1.77216069362047	4.58451757180284	14.1297676682487	12.2760155940938	15.2254845861508	11.3178524561041	5.98790673358594	10.706198260225	8.85001546731031	16.7718192692106	9.43815416079948
ENSG00000241187.1_5	9.09376904894513	1.94974496226128e-33	5.13483221068914e-32	up-regulated	0	0	0	0	0	0	0	0	0	0	14.921740733404	10.5017400383925	8.52238613377942	9.62234289117878	14.2561035484797	20.0216447198533	7.33205921087818	17.3060776340849	16.2793815268651	15.0106
ENSG00000198804.2_1	-3.02003	1.95976097904405e-33	5.15455068346243e-32	down-regulated	26175.3997537278	49026.8701271134	22412.6965156577	54992.4670169188	41462.0001837212	40710.8334583122	44420.0778289654	89751.7335062483	51416.3374878254	49683.0007781607	3558.70107108221	9015.8847472376	5562.47042089807	8328.07253416923	8142.70667720782	5326.67009963163	11968.0369959014	4202.48129567305	7838.45132034844	9481.43999011116
ENSG00000179091.5_4	-2.21812	2.06534600215962e-33	5.42525939536362e-32	down-regulated	84.0325989633087	102.849952591087	83.8676702347528	86.6234930933365	110.916564519122	87.9904599513646	117.966098039824	77.7419291703325	79.6208681680583	114.056469363924	16.7537017709742	26.3508530169029	22.5619644727585	25.8461486448557	23.0266695454473	25.0150350447887	39.3886383764122	17.9698068323356	21.4388827676407	33.7069909601608
ENSG00000201217.1	5.27213533226477	2.08082539117729e-33	5.4588860712687e-32	up-regulated	0.598273581042271	1.6725266651587	0.921519575214632	1.40591316582285	1.44078306772848	0	0	0.36519957442043	1.52161535299803	2.35315041474559	17.5061635911491	53.0734636113176	39.6605202497063	75.4304980946469	52.0340770619043	41.1063856195218	52.002762673453	22.8413970290578	89.128413315226	83.6496
ENSG00000179477.11_7	-11.6394	2.16120597381161e-33	5.66247076737478e-32	down-regulated	85.6632558454966	39.265091135999	142.545923308519	11.165899575175	8.06334821006965	49.315259515783	15.7495845832185	9.7082441855581	35.9883364629733	2.55641599317882	0	0	0	0	0	0	0.112629129108372	0	0	0
ENSG00000279361.1_6	5.68948824162652	2.3704975488866e-33	6.20285263626501e-32	up-regulated	0.0563374288814805	0.157496260969111	0	0.0441300521494393	0.180898318503687	0	0	0	0.0716427228703238	0.0886353322887505	1.44243493756239	4.68539170943663	2.63625811071577	8.45599829830863	7.96229783374348	2.76489379464641	3.60826186620187	2.62888	2.99747342399421	7.04784458227774
ENSG00000148985.20_7	-2.43529	2.42079323729042e-33	6.32633966011895e-32	down-regulated	18.2940616130136	24.6904432894564	31.5968420900194	34.3549057695122	51.4687731381741	25.7408125707671	35.4991190655214	51.2471409284251	27.2013926445228	32.9634345750435	4.14240009860816	9.01377707948901	6.69571095399304	8.55424415802958	7.24853251965091	7.88902417494355	9.10874767628835	6.58655674034344	7.38637060978848	7.79646173413435
ENSG00000188124.3_8	6.04318681558608	2.49936939165386e-33	6.52332211004766e-32	up-regulated	0.0960297083207054	0.0447432559571338	0.0739571818176516	0.0501477865334538	0	0.0228507403356343	0.0861301486185155	0.0488489014080357	0.0814121850799134	0	2.45869591629952	2.57341590101633	4.74326743405299	4.32409003890782	4.26303096430759	10.9181885640867	2.63590558407604	2.78367509563406	5.19448519498996	3.41556639181241
ENSG00000213442.5_4	-3.91162	2.68018180519347e-33	6.98629487430481e-32	down-regulated	47.0545570771457	63.3564504353014	60.4476699389606	42.5253229803688	60.9503993594808	51.1856583518208	77.861654351138	51.7407563713914	47.5447160866694	72.0162074846098	6.0881994117893	4.96935484334188	4.99291308847683	8.45599829830863	2.08801516619147	1.88515485998619	4.1002975752294	3.25893669732768	2.04373187999605	9.42225211534457
ENSG00000107242.20_8	5.75564745971626	2.74172460438233e-33	7.13758803776877e-32	up-regulated	0.90281504256261	0.35260356933383	0.143150428907065	0.207997103610869	0.170524730718322	0.217988523673168	0.0535860783235383	0.0648351169041768	0.236370334686064	0.240213587114053	17.627781921282	14.9431974393659	24.1260070619314	15.1450715790602	9.95948789404133	19.2869260773449	12.1476664780671	20.7261205825333	19.9203654100479	17.1954250702031
ENSG00000031081.11_6	2.8083993459652	2.82652666587125e-33	7.34896933126526e-32	up-regulated	3.90527643345274	2.91840201945109	2.88822755705205	4.27083244185741	3.67624596489784	2.87793544337236	1.2370986995943	2.54896	5.53943306341057	7.40928593785629	12.9255957707745	43.1052038640725	22.1609920124176	36.847729730031	46.0637440119902	22.5108485606373	33.6202155657872	24.4444588289422	37.3740872409263	42.6166432779203
ENSG00000144815.16_5	3.75491188286974	3.03088807550419e-33	7.8702703861245e-32	up-regulated	3.81410458988617	1.59092169883301	0.791374632039925	4.11955014998566	1.44352046431061	1.5638647268081	0.974432536365523	2.44364541072771	3.09892208489114	2.10501897455867	23.0726949209292	36.7947164008957	35.5897627570769	33.5455182651078	30.6824065206367	37.9625696440368	23.7003357899444	48.0701762541017	45.028543139419	37.808353010021
ENSG00000225991.1_4	5.22159033789988	3.04702045037034e-33	7.9020947659477e-32	up-regulated	0	0.230482333125528	0	0.387483384726784	1.05891698636304	0.470836717940094	0	0	0.314529027235568	0.778261454242687	10.8559563245113	19.198678224033	9.0018569634197	17.8194695847284	21.5116489316897	12.9477953310271	11.3151068974971	10.4921864401769	8.77309294827573	25.481446696327
ENSG00000234358.1_6	7.25715781687313	3.25055845581501e-33	8.41923552265988e-32	up-regulated	0	0	0	0	0.283022141074868	0	0	0	0.112087702013544	0.138673270855933	3.54631051887195	15.6383347798667	4.81194440026346	6.35026730094624	14.3738201792581	9.51671397375035	7.66142396623231	9.34766718920588	8.44138539221316	42.8092101324026
ENSG00000118181.11_5	-2.6664	3.5422288881808e-33	9.16304488028902e-32	down-regulated	515.733497567026	470.409448385398	576.21427364245	635.185920552038	777.152403792446	538.939089122987	969.051293449184	642.371215945505	589.662779177643	700.357148956731	109.323147023299	168.509145298087	104.058123124394	209.401891509097	111.963981829631	84.6877422273551	111.608680221623	86.5990165854549	116.895375234981	163.024737480063
ENSG00000129226.14_5	6.90745192162519	3.54709639484646e-33	9.16400670628014e-32	up-regulated	0.343806778194888	0.283973840859701	0.216640177529653	0.0244826918998276	0.125449596743195	0.111559786382015	0.105124175845067	0.171709647334987	0.139112083243347	0.0245867773339114	5.7160092631757	46.7889324659414	6.45962458936365	19.8909474534417	32.1108351771582	5.98229447940138	78.7855077581625	9.94405094885008	14.467694196255	63.2506244636168
ENSG00000155368.16_5	-3.39744	4.00306368212156e-33	1.03289177337172e-31	down-regulated	267.226680397967	269.10580740318	304.986801764254	297.537510634028	273.748400037783	402.897550471205	572.854399068378	253.098879547038	322.023902527845	241.318435577702	20.4008904225074	56.9193859320959	28.9998899385234	38.1783773309048	37.6425276991521	17.8522437119457	77.4123481856667	22.0604945665259	30.6796004496498	81.8913505492427
ENSG00000128311.14_6	-3.36662	4.1646230718239e-33	1.07321968010188e-31	down-regulated	48.7497346773045	36.8777872647439	46.7954710023283	34.6457351344772	21.9448839229033	44.8411143841083	66.5796602861712	26.8667812644749	61.1921221660645	37.7963345572274	3.16174185263694	8.38727551609328	4.6348704130858	7.56850140711694	4.69886844006008	3.71205773175756	7.90912107060003	2.59742637144497	5.74901668959997	6.09610174154206
ENSG00000170454.6_5	-8.34049	4.27620322809432e-33	1.10058240658428e-31	down-regulated	24.9390480108526	6.88048181560909	78.6026471220171	16.4969116606568	14.3051389194621	5.2041560736374	16.3045562074232	17.7621628956134	56.8519671809666	15.8073150210813	0.227902820944683	0	0	0.187045123649223	0	0	0.427575468016021	0	0	0
ENSG00000231500.7_4	-2.8389	4.2988685049708e-33	1.10502062554004e-31	down-regulated	1294.9253255251	1091.72217363583	1271.63897916646	1483.8381133528	1801.04299166743	1081.26214605575	2137.35617518527	1374.13747413401	1140.78340486731	1123.79355600344	184.849194522327	275.503076306241	189.885330657335	480.027750727103	212.198810651816	149.611810349351	257.002231691462	141.985865792405	253.984389361341	335.280104061657
ENSG00000185130.5_3	5.28793245861564	4.46417992407398e-33	1.14606855884539e-31	up-regulated	0	0	0.640153967208525	0.651099130073695	0	0.395580029416882	0.372759987463739	0.169129311104543	0.704682520035972	0.653867205408815	8.10736264672068	25.3472010510506	20.5282393867212	18.2982258258482	19.5794209026479	7.47881108387963	29.7871734856243	17.6303132806252	19.1641743501269	10.194567862504
ENSG00000225568.1_5	6.77946969976456	4.57588865914055e-33	1.17326936387322e-31	up-regulated	0.163692287306965	0	0	0	0	0	0	0	0.104081437584006	0	2.9936387496971	4.53790964594347	8.61730859434937	3.93111785296672	7.5633672848001	5.62351280267066	7.86304038639632	3.81918973730411	6.96749270468388	8.43211714729141
ENSG00000224315.2_5	6.74127951890319	4.72208943384394e-33	1.20923456054617e-31	up-regulated	0	0	0	0	0	0	0	0.117404130610266	0.244583975659711	0	2.81393525718328	10.1305766690522	9.00002768949907	4.61892367930372	7.31844860525716	6.13546844900199	5.27931018830593	5.71125179389432	7.67489639145032	11.3227860413131
ENSG00000158246.8_6	-8.06163	5.01766960648237e-33	1.28331464565291e-31	down-regulated	106.076141281881	217.499559386184	313.400605928903	165.960120551922	135.331991424672	239.034630067744	424.468464213401	220.68265164707	273.18074025465	173.29658670662	1.24571567115859	0.472079769212759	0.110674144026691	2.5559692589346	0.617112794709822	0	5.97265368280986	0.240794651020014	0	0.208855966284716
ENSG00000116221.15_3	-2.03809	5.1948392875501e-33	1.32696245660929e-31	down-regulated	52.8851313564561	60.8359429384804	74.7387081610962	65.8367054977983	79.967134284015	59.4124268896986	73.380048281475	50.6413897108446	61.6200492824237	75.2339760454847	11.4469981033926	23.9692067050034	16.3408702037305	24.8405316821244	21.9139198611041	14.1878426182719	31.3040933076304	12.8260702030566	19.050243024208	24.5917453405117
ENSG00000180900.20_6	-2.58461	5.20462552673544e-33	1.32779833212735e-31	down-regulated	52.530845848948	52.8734031282576	70.3118316520923	60.747502700701	65.9127991061793	63.2460750888928	62.8843721699875	51.3118710274773	72.6239214131272	53.3426970937885	7.02100559604789	11.2119303584454	9.44665827708657	13.866501916449	18.0788000056032	10.6296858306175	24.701042145098	8.31706772072331	12.4523038081509	11.1041226872849
ENSG00000279433.1_6	5.92526910300874	5.30150944268063e-33	1.35082460599503e-31	up-regulated	0	0.188660117398669	0	0.0939770409571023	0.264846695236099	0.0428223279404256	0.242112077039447	0.036617171170815	0.0381416448289213	0.0943765738655728	2.41350502925891	10.6429483373184	5.02924129373461	12.4251403566984	7.33677023790437	6.03517190313235	3.01870050918143	5.21661206919179	9.0961482786692	19.423
ENSG00000131016.17_5	4.91052328435423	5.3797413779852e-33	1.36904679461736e-31	up-regulated	1.60248686596211	0.473834904795958	0.522141917717054	0.941441112521372	0.729777831912309	0.30798891862976	0.0829205123110221	0.310388424618526	0.734797157644347	0.557569269782225	14.9914605476569	33.0620461137682	22.2316923296828	56.8011810479206	29.231736425788	12.2884168650951	27.8439743521316	14.1840809509218	23.8978052128359	7.59707329532603
ENSG00000238132.2_5	6.98207300831343	5.79400569741332e-33	1.47263107401587e-31	up-regulated	0.360696953204601	0	0	0.0807257051514134	0	0	0	0	0	0.0810689014836132	7.35038709472122	4.57111386286501	14.4672701197817	10.2090711162507	7.28258948208245	15.6789709086656	11.3151068974971	7.43196539512533	8.77309294827573	17.0634687698618
ENSG00000133121.21_7	2.7941873162934	6.05711897115206e-33	1.53758795900328e-31	up-regulated	2.09199563006118	1.85367051724914	2.27857967467959	3.24581638036897	2.29088974780486	1.50203425908566	1.23642878741848	3.34628372268851	4.41338309501661	2.13714097171301	7.10626867812072	26.1479	18.0445045975537	31.3152257515231	25.3290730773105	10.9197808822668	25.5212825260982	17.5436964302601	25.8213069579468	26.1620863409701
ENSG00000188089.13_4	-8.55062	6.3300179207865e-33	1.60486424499144e-31	down-regulated	86.0705881530872	87.0327096936983	46.0572255287785	29.8838436605992	71.3155040283468	70.9366092318478	27.1157764949065	29.0921003930161	33.5661474385742	49.2266296791721	0.679442378773775	0	0.0452731944138033	0.209112786356937	0	0	0.531134447074684	0	0	0
ENSG00000239291.1_5	5.28858857977534	6.75738228280302e-33	1.7110867136976e-31	up-regulated	0.0841904292126732	0.117680892380407	0	0.131895548142782	0.540667452563945	0	0.453068179034383	0.616700651200626	0.107062599557146	0.596053293099941	5.85083020395347	9.80256297864701	17.0716589984085	16.1748610039876	20.594122187094	11.5691695516961	9.62887884593987	11.4285999248752	12.5423545512086	13.0104522359826
ENSG00000207088.1	5.33252791916309	6.89204807725868e-33	1.74302119115187e-31	up-regulated	1.94546517000796	1.69959993851559	0.374574503594437	3.80978867477174	1.17128407664258	0.34719973804935	0	0.890666587975005	0.927747490407071	0.765197113284177	35.5790734856087	86.2921063032934	96.7260170118735	78.8415380907049	34.3696309370222	38.191338746195	57.8508582864842	28.8849641086885	75.044658384891	96.635702270757
ENSG00000139974.15_4	3.04271581620797	7.25917475578099e-33	1.83359378217893e-31	up-regulated	1.65498722496209	2.03793490976157	2.16477427315332	2.9425750724087	2.50945015371347	1.54711987413286	1.74060880876307	2.4454251665825	1.60350527970882	2.32480471322738	7.20636955678009	37.5778064436651	10.1926435599852	22.5537098580106	28.4168032565339	11.9899804733841	35.9934862114672	12.3139306177635	13.5576415991034	48.8119157574408
ENSG00000130038.10_8	4.81346008136659	7.46618481121802e-33	1.88354840583995e-31	up-regulated	0.338946507790072	0.128867468465019	0.0960624649439607	0.386571610357675	0.0304738062616511	0.104527564326906	0.0437767224167266	0.0794498031307721	0.134480965439241	0.217571086798954	2.45965390100254	7.09611707638085	4.41984554098825	6.70727668648129	5.92536695966545	6.12153607670791	3.15085093402148	5.40628998080672	5.82855413104602	8.06144490304982
ENSG00000226498.2_6	7.91554996230689	7.83699327277071e-33	1.97465106146055e-31	up-regulated	0	0	0	0	0.0613214638995548	0	0	0	0	0	2.2352502664405	5.08245880345669	2.97882272397262	5.96219541033286	8.72011757541659	4.12390938862515	4.8925584626466	4.53673447582792	6.09655611659839	4.49712914522209
ENSG00000164024.12_3	-1.94554	7.92908098468933e-33	1.99538749125812e-31	down-regulated	49.4010385214043	67.3244326160301	69.472261466365	65.7076328764111	77.381320485119	56.1502256777601	51.4599097077458	58.0419912718419	64.5101042163711	78.1270196978161	12.8675029145056	22.1733805002303	17.018553832063	26.8001595551696	17.4093517833068	17.1838760138554	30.5180153632054	15.0643828875982	21.4546698683532	22.3469732055242
ENSG00000179859.9_10	-3.76096	8.18261550148351e-33	2.05665147203748e-31	down-regulated	8.90562539853542	14.4002676808872	24.1199089087333	22.4879453012111	60.5179305282059	18.4021739929075	26.7193046212156	49.3170303720473	15.0806354677255	37.8913794383063	1.33978766393488	2.1578505671635	1.60693010473701	3.29878430059314	3.36005691491428	2.47183190581325	4.18936117211769	2.23369044205595	1.09626525496571	2.69553626381412
ENSG00000122952.17_7	-3.53052	8.37722596706305e-33	2.10297258759376e-31	down-regulated	20.4350572913809	23.7536430616013	33.6664790372008	35.9129881690683	34.0183207282911	22.2726367930076	17.8501381291744	20.4341222538879	23.3825933541427	22.2390038607534	0.936252017890125	4.73072785134536	3.21630143924095	1.87832019415522	2.00983538083554	1.25624118561974	6.76589760355179	0.844554062075664	2.42118173078203	3.76731527573558
ENSG00000151135.10_4	2.45856366647677	8.44728039649513e-33	2.11795035181004e-31	up-regulated	7.24540926806289	6.1538492908023	6.04959820129891	11.0177042950278	13.6584300883656	6.20466612415499	5.95165107500829	9.48599767047428	7.17629287811801	8.81148227870548	54.6099229117879	57.6240289096821	60.8750037730298	69.6342947115751	39.2308621325706	39.1770605634042	53.3195934926523	41.5623789201136	58.6921390235108	46.4314672194077
ENSG00000263606.1_6	5.55594992649083	8.69478027586486e-33	2.17732679537137e-31	up-regulated	0.0756207099080275	0.0704681257132487	0.0776522833700622	0	0.32375537987237	0	0.135650166951756	0.0615474301409524	0	0.079315733591723	3.31912162046954	7.54693966620666	5.30790223634048	5.14548442313187	5.20680292001811	2.22676010307093	3.22886967892785	2.99404176816384	5.09637539650022	11.8716160880583
ENSG00000242299.1_5	-4.22982	8.78664951515718e-33	2.19763268364373e-31	down-regulated	63.4808675762565	57.3368740913691	63.7494794592379	58.0324607350797	69.1670041337626	44.7910354876998	79.460410050985	47.1115407420098	41.2062719777026	74.8476139327226	2.69362266584946	6.53300804801622	5.16913355042308	10.6114488449363	2.40189979901764	0	3.36905869860118	2.49922814261295	3.13461273097434	4.33546764000168
ENSG00000117155.16_5	-2.48989	9.13520592047113e-33	2.28201026327063e-31	down-regulated	6.65954188838614	13.6184404380051	16.2543828719751	23.6736096401622	22.5018327426857	13.6475339098951	12.4864887385353	18.9308147027876	20.4553698613197	23.7680994073526	3.46338949504835	3.64461538226811	2.99054629992065	4.4634045885273	2.4246982460045	3.84057478131229	4.11704510720369	3.02090115432343	3.41418433755099	4.03109663367445
ENSG00000280098.1_4	9.8650141912911	1.01819657178064e-32	2.54038175265319e-31	up-regulated	0	0	0	0	0	0	0	0	0	0	72.1217468781194	12.1473118392802	47.5991047768125	43.2195468580219	32.3255681284457	59.9060322173388	22.9095991504881	80.990611996551	31.6399972532722	69.0965155125269
ENSG00000279020.1_5	7.59850987107731	1.02069527951537e-32	2.54350276010284e-31	up-regulated	0	0.0372919323525914	0	0	0	0	0	0	0	0	0.585496197454572	1.92297055162356	0.936318981706469	2.4026514501903	2.90047884174979	1.70214456181863	1.46462315011013	1.69763079734512	2.12922342667308	2.94491857748733
ENSG00000280205.1_6	5.3663237941897	1.08786762896691e-32	2.70758165431765e-31	up-regulated	0	0.0501980114642585	0.110631300928822	0	0.0576568345828484	0	0.02415761937348	0.0438433486422402	0.06850300194772	0.0565006102239047	0.525417393306732	3.38493106232872	1.54044298634122	2.15611111988746	3.51386	1.23373747012111	2.13579529928853	1.52343388772821	1.91074003123137	4.88906022112541
ENSG00000228594.4_8	-4.23343	1.09162385723626e-32	2.71361715925659e-31	down-regulated	10.599075603126	18.5080351873305	19.610491901931	18.5495812424762	32.1937685472663	19.8587134541729	33.3795687832525	18.6908591981861	14.6523534909928	24.9881530011788	0.465677138841772	0.705897056035651	0.868823294492014	2.86644010112157	1.90320026447584	0.937252133778443	3.78590833419082	0.540087437598561	0.338697562033244	2.3422547631365
ENSG00000279474.1_6	5.64879363954783	1.11866231657227e-32	2.77744368587199e-31	up-regulated	0	0	0.0480533973231442	0.0977500001464276	0.0751308198677056	0	0	0	0.039672942983105	0.122706966712622	0.684654990470643	2.59458701030178	2.18978523271268	2.24764883240691	4.57879467916099	1.99041731409709	2.99717183163976	2.24982431896734	1.82587213644317	2.75493259819212
ENSG00000254463.1_5	4.58543286905812	1.28083248339875e-32	3.17621524836985e-31	up-regulated	0.563374288814805	0.295305489317083	0.433882133330223	0.66195078224159	2.82653622662011	0.301629772430373	0.189486326960734	1.37558506365029	0.358213614351619	1.10794165360938	11.8485727014053	27.3314516383804	15.3781723125087	31.2871937037419	30.6242224374749	20.7367034598481	20.6186392354393	22.7039256580495	23.9797873919537	27.9840887825734
ENSG00000218819.6_5	7.13707132234664	1.33141898461667e-32	3.29764818741509e-31	up-regulated	0	0.0131612474347446	0	0.0147509923619296	0	0	0	0	0.0119737141287449	0	0.275514830891343	1.3573279603939	0.95463385624805	0.565303507407819	1.53547633391239	0.693148862167623	0.99072848693963	0.239654397797913	0.801552781903744	2.2172475172822
ENSG00000152137.7_4	-6.02948	1.39873253230932e-32	3.4601655265283e-31	down-regulated	67.0917594083306	42.7612464094803	131.836665347439	46.0299290539656	861.08726261354	99.7902593164743	113.559030357628	23.8063495250649	113.412466083703	254.064951307085	1.63630499506605	3.35582746024266	1.94974325043206	4.73983555841355	3.71925161560614	2.06640563866139	2.88933831247884	4.24207252466476	2.52025791974601	2.13018451872017
ENSG00000185873.8_5	-10.2692	1.40943039167239e-32	3.48240352773939e-31	down-regulated	355.530857872102	99.1070594457475	139.919221612362	19.8111284231731	11.4626500149711	211.918311236404	29.2641055313344	22.3204270918672	188.382744444819	24.9881828797342	0.0737692603594811	0.111823191156006	0	0.363264843364094	0	0	0.369068721398077	0	0	0.445252009269266
ENSG00000213585.11_5	-2.37699	1.41199459281354e-32	3.4845154697229e-31	down-regulated	139.855034176427	161.504693193185	166.699536329405	151.278224029498	217.540759142544	150.369712723571	172.435664886301	103.622294988258	143.858775500581	199.590837792097	23.0324615434223	42.5357961683195	29.6568229575437	41.6670772167231	35.7968936592852	27.2045962083936	69.585371509567	28.029634618144	39.2846959733711	49.4394746612426
ENSG00000126705.15_7	-3.03928	1.44085131851095e-32	3.55142844939869e-31	down-regulated	20.5210289942883	42.1236534550505	50.6852981690955	38.869762698337	86.7579352765904	37.8431	46.8524755316964	71.8961628120943	67.0818350530278	82.191457100541	4.76846206050342	9.44193677013143	5.52861168210852	11.594002246783	12.1360061919269	6.15827857358872	15.6186751349567	5.08106606202614	4.55202665328758	6.23592513146681
ENSG00000254272.1_6	5.60037171721098	1.49414281737874e-32	3.67833420162419e-31	up-regulated	0	0.228255450679871	0.251525874394332	0	0.2621714760923	0	0.219694292128387	0.299040231228323	0.31149009943619	0.642285016585148	9.55650476231809	7.24311761845277	15.2826557142943	13.7256783972546	18.6408310488978	17.6312068064409	10.4587300469619	15.9325794091576	13.0324931478009	12.0167853065264
ENSG00000167325.15_5	-2.44195	1.54071085095129e-32	3.78840168706769e-31	down-regulated	62.9493907686337	78.3128112657181	101.413414296462	107.963812912732	124.410863413166	65.1115570177126	70.0360802527017	58.4940494819398	79.137028962216	80.6323972543162	12.2089258661755	21.1634040832574	16.3170239784439	26.0811513779158	11.8937447879066	14.4221249671138	34.5592358552897	12.6692800121012	18.0995560399934	19.6271321172365
ENSG00000111344.11_5	-5.25417	1.5584686252235e-32	3.82744872970552e-31	down-regulated	33.6900868079529	26.8885679697316	14.1388061066927	8.5050979376314	3.70967463875211	22.7616732488492	13.8707298389374	7.28805716249372	15.5848599304444	6.28716028327019	0.308258334583396	0.623031517564813	0.273868492698501	0.590321094583773	0.458122587886598	0.413613864979309	1.15666582039655	0.178757383771974	0.597875438818708	0.930283441764334
ENSG00000127080.10_5	-2.88199	1.56868188633013e-32	3.84789549590294e-31	down-regulated	38.664960628335	45.5402957656163	54.2175941375012	39.2461977788377	71.1336900756301	68.7329929276666	53.2293559527448	12.6598649211765	48.7591859566873	53.2234653771233	5.35524083429821	8.11774601754171	5.49984306825265	10.3226015388055	7.66670380910359	7.71291652629357	13.4576256484041	5.24227130966917	8.14731500898883	10.7742788345383
ENSG00000234999.1_4	7.6944206781665	1.58978358331909e-32	3.89496977913178e-31	up-regulated	0.29393441155555	0	0	0	0	0	0	0	0	0	12.363728036249	17.1118653735947	13.7543901428649	7.94128535841158	16.776747944008	14.4255328416334	12.1022447686274	10.5986289113092	35.1877314990625	8.65208542069901
ENSG00000264678.1	8.31152739475277	1.66892516168199e-32	4.08395804270416e-31	up-regulated	0.37558285920987	0	0	0	0	0	0	0	0	0.590902215258336	63.1923877408284	95.7902305040379	123.025378500069	31.5690603136855	48.9987558999599	55.2978758929282	44.6737183434517	57.3572858729672	163.861880511683	110.554424820043
ENSG00000256708.1_5	9.48115616010738	1.68480854860045e-32	4.11788218880953e-31	up-regulated	0	0	0	0	0	0	0	0	0	0	5.96641	19.0932852502512	31.0979509038857	14.1462277162053	13.7932154678171	23.1272617675517	9.12084577439002	32.2923057193649	41.4663883855499	36.0116960204698
ENSG00000089685.15_7	-3.5063	1.73041555939698e-32	4.22428631889198e-31	down-regulated	12.3248278229315	16.4720860096134	14.9305495317409	15.3801618185831	16.0319060251891	12.6502656851533	10.9072601312129	9.16215372669823	9.26191111917266	12.4066231827504	0.712980384790246	1.57203181863143	1.45115125360501	1.06392639139925	1.05960612365575	0.52181481838674	3.32384354647317	1.35312076764536	1.97998244520718	0.782429743156267
ENSG00000011638.10_4	-3.38397	1.82251081620715e-32	4.44378713846489e-31	down-regulated	58.7644752703543	69.6911719276531	59.2915709643912	72.1262400415856	81.2769497483531	65.4671030701107	105.336026950025	67.4832563086295	69.6878119804299	73.1397417494505	5.51002735000934	10.4038408559813	4.84378933556064	18.8821979202263	8.18880693793309	2.59411458450015	23.0931983618192	5.49356334592532	3.51541058326139	9.52980870712255
ENSG00000217512.1_5	5.75855170560673	2.0364205919832e-32	4.95942620633041e-31	up-regulated	0.151241419816055	0.211404377139746	0	0.236939877312426	0	0.107965914069037	0	0.184642290422857	0.192329457369997	0	4.42549549395939	10.9011350734096	6.48743606663836	8.17223996615062	6.57701421475971	9.64929377997404	15.2218142006598	10.265286062276	6.43752681663186	12.2426040908101
ENSG00000007384.15_6	-2.42478	2.19147207490691e-32	5.33066429294779e-31	down-regulated	18.8410522230006	29.4608390481902	24.3058757963255	29.517023891896	30.0503250701179	30.2587327263485	25.3851523737872	45.8276415893749	25.7616384436024	39.2311452437998	4.27723599137635	6.10226026463054	5.15019899529332	10.6551773429237	10.0958975068599	4.86135172685083	11.7065534120626	4.66888773894727	5.63627481434809	5.87193831461767
ENSG00000196912.12_5	3.05231990234895	2.23710660075744e-32	5.43518247316326e-31	up-regulated	0.673952405759847	2.73542464775771	1.69169817160211	1.44688695571932	2.8453213588307	0.741267082150554	1.1686529336701	2.02955173325452	1.3395316371855	1.46089249496744	11.5402098935303	14.614602407813	17.2090693388919	15.1660970808832	18.0190373934279	15.0433743013992	13.3377108036071	10.2075807822959	22.8960752457511	18.2216420173044
ENSG00000091490.11_7	4.67960021304397	2.36559120241363e-32	5.73964688736816e-31	up-regulated	14.2473540579064	4.16103311420463	3.08234320564408	3.6799615850929	7.07831453399432	4.97247744581195	1.30662761875904	3.11037007576678	2.7630749459275	6.34649352402947	162.051910436363	127.581907619245	179.461430121424	120.470007561952	135.494688822654	160.506463235921	109.361725411544	166.867314373179	227.075736281416	139.149652568164
ENSG00000252391.1	4.66212091884504	2.36805486277307e-32	5.73964688736816e-31	up-regulated	2.6001890252991	2.72589682446538	1.50189969229692	0.509192909416607	2.60911036303394	0.92809160747807	0	1.98401691872637	2.47994040704967	5.62493454909378	30.9093200906226	68.4788019071508	50.6972713599186	70.2498320167178	84.8055390576229	41.4734069196961	80.2937393303163	41.363427312236	89.9242027198263	138.724542682842
ENSG00000261208.1_5	6.30822308895257	2.45753316589358e-32	5.94944846241981e-31	up-regulated	0.0520304627945946	0.0484852522224046	0	0.05434177791619	0	0.0990472315830881	0	0.232910759879217	0.0441104502023543	0	1.39559782861713	8.65439207489578	2.97576595360425	9.99621348348028	7.91924479655585	9.70337278367441	3.33241219043785	4.26721726607504	3.13742728832642	11.231285846264
ENSG00000160703.16_5	-2.62677	2.6803685510384e-32	6.48121382495453e-31	down-regulated	29.8884885855433	35.2146245155559	22.4313800660046	22.1380231534631	21.4935765274775	27.4233624678802	17.3700548744757	16.3984219429889	28.1345820715565	15.9043774817371	2.83529101583155	5.84793250952241	4.26162025416459	6.7139354909879	6.28602460558696	4.36562178102064	6.85996079825704	3.12661896675949	3.65105785478994	4.67570405723866
ENSG00000253767.2_5	3.92282329015805	2.68862801155324e-32	6.49348262885085e-31	up-regulated	0.0468340247023045	0.0872857698477927	0.0541037644609907	0.122286254657262	0.112787313234027	0.0445775440146493	0.105014937006295	0.0476475602234252	0.109188770567864	0.13508675513353	1.28476564283849	1.47145427198564	1.73498109122271	1.78082679784262	1.95180357758759	0.919396620318861	2.64249965954712	0.894034591023043	1.78581721138553	1.3211387794567
ENSG00000127329.15_7	3.2445848075849	2.76698075058276e-32	6.6748089490981e-31	up-regulated	1.62480523125381	0.981237879507733	1.2674537906662	2.71662925898625	1.87715281682068	0.945833972137602	0.275199506629811	0.908101816190534	2.13420626787404	2.75743531339779	8.53609059853805	22.8373376677808	17.2584082065838	23.5293298819117	22.1626541694393	15.4006599756814	12.5906695372508	13.9034818252104	18.3286574653806	19.5002131524832
ENSG00000172578.12_5	5.95933789113608	2.9096393787459e-32	7.01064882935656e-31	up-regulated	3.52035456199558	0.663267949068436	0.187660298585395	0.87397845857943	0.514744337959841	0.714092679489909	0.241553280314167	0.328793925865382	0.660502007302995	0.796986578864986	42.3108515173921	56.5286754662183	55.6107183745791	53.1661970215576	121.683574537674	76.8495188829729	47.581475158706	77.8781700912004	59.2955569864585	96.4035003872773
ENSG00000225349.2_7	9.25598584077942	2.96769013927481e-32	7.14207742608945e-31	up-regulated	0	0	0	0	0	0	0	0	0	0	8.81466539169725	4.2194897195677	17.8058709166543	7.61515794219163	14.4789944732527	21.1646654449481	11.0249759514075	14.5276427633219	18.221039200265	12.1340222363462
ENSG00000005108.16_7	4.35906918067449	3.1407323435683e-32	7.54960944472833e-31	up-regulated	0.628321475850593	0.0865284832721056	0.247909945241332	0.688559736861502	0.387603759086738	0.185601325037277	0.0499698399090664	0.215387827016023	0.354244761010666	0.535658999272734	4.14350742722017	11.1203509851293	9.46262411318177	10.2206004521265	8.37882763878537	6.98755322152192	5.12586810037703	5.8559997938246	10.2102381991195	13.3928673232229
ENSG00000134308.14_7	-2.42097	3.29006449116972e-32	7.89925495736202e-31	down-regulated	342.892827972681	365.16857990339	394.185371838714	361.693240452954	424.029409148664	298.927276875832	327.580538527779	237.353357613556	383.815079036712	420.980090262667	53.2816713594738	100.056791484748	68.517334088207	122.923479150237	71.5661207054208	48.6441144470927	136.490658841042	68.484726745768	78.7044854608179	78.6487698229221
ENSG00000165548.11_8	-4.38295	3.44376995809809e-32	8.25856550892606e-31	down-regulated	6.36950280329044	16.7669286783712	33.7450243819677	22.0130104545529	44.4356548516835	9.42006418000372	9.40552593230839	14.0087870697059	27.3667770247696	15.8632589046722	1.67103663541948	1.41379099200351	1.20150063194652	1.27577532081978	1.90589220261513	0.625718539099611	0.437453449125302	0.721135135916608	0.339176625062994	0.93822708475284
ENSG00000256937.1_4	7.56675139907831	3.82404091762186e-32	9.15972386190412e-31	up-regulated	0.235011290814982	0.0547495692824256	0	0	0	0	0	0	0	0	2.57876135170895	8.68670537091381	3.97118834754403	25.8677120597158	7.23909777201029	12.6871140519117	6.8091682295483	15.6187279028358	20.0063116132174	11.5294301666325
ENSG00000251215.1_5	9.12855975440027	4.22465775077137e-32	1.01074440835356e-30	up-regulated	0	0	0	0	0	0	0	0	0	0.0542665299727044	2.0185678426529	21.0364525729808	4.57310080430286	11.5967976662518	10.124742928308	5.41693478134806	5.68064550364143	4.97486663183899	8.07482636667828	42.1347731329449
ENSG00000213197.3_2	6.9769609277346	4.26406785509883e-32	1.01897724687379e-30	up-regulated	0	0.136163914382517	0.15004569452342	0.152611131352528	0.156396240781285	0	0	0.237853325126851	0	0.0766299702784586	3.20673061458909	19.9838032563868	3.03891424866371	11.112205256567	43.9506	13.3862293227838	15.5976737732069	9.50444938817181	10.3659023308157	37.993127261643
ENSG00000172062.16_4	-3.2734	4.62322406607772e-32	1.10351053118183e-30	down-regulated	5.29357178059762	6.31612386579386	8.08643097701661	5.83080960269634	10.9695525395519	6.13972904553139	7.29800745233334	6.39600417066972	6.66228743514797	11.3677604084894	0.479059529980589	1.45236552827225	0.85122961275937	1.57270100737028	0.711961257829575	0.535659114235662	1.0985067723111	1.01861502196099	0.580718131868429	1.12446379781445
ENSG00000128815.19_6	4.55223846692025	4.67309211246274e-32	1.1141088844496e-30	up-regulated	1.93502881185258	1.97244549671068	0.285490510306478	1.45573033556273	0.242026555681932	1.67949433164916	0.302557492383567	0.790473651139877	1.2382175527522	0.948692253770512	15.0230413775741	46.1756691352579	31.6667062136717	35.8171309702302	41.509949114694	33.2563479379461	26.500634431863	20.2750750983913	33.2137061076592	44.2282360443979
ENSG00000201098.1	7.34981971263361	4.75592414517519e-32	1.1325322170006e-30	up-regulated	0	0	1.84303915042926	0	0	0	0	0	0	0	59.0833021201281	86.2443783683911	41.9934920291008	61.062784171857	26.0170385309521	26.4255336125497	30.1068626004201	35.5310620452009	57.2968371312167	83.6496
ENSG00000147010.18_6	3.03859639099712	4.79157349867232e-32	1.13969001396659e-30	up-regulated	6.92198494375539	3.03433163334984	2.63168252585962	5.92169230158306	6.56644926263166	4.71162725707406	1.51142979857203	1.79299905301829	3.80970130963536	6.02971881417326	22.0436902844669	68.3870917326808	33.7689285430097	63.5143981582496	49.1726306612459	30.0371705992745	36.2441200339078	30.3813908207166	41.8411384647556	68.4626025261734
ENSG00000095066.11_9	-2.9344	4.84836035352148e-32	1.15185288398813e-30	down-regulated	23.7867040060597	31.2636695513642	49.7907093509035	43.4862725651416	70.8239719250989	45.3570067208241	62.1540629584413	91.1700789664689	51.8572905643547	53.0113770559239	5.56887246002477	6.29968633201564	5.5383573754533	9.34565458986177	8.95565496490863	9.5911609952104	15.905807410196	6.21772258622922	7.25438946311204	8.94654715140348
ENSG00000157350.13_6	2.59922035333417	4.85552462623649e-32	1.15221203703381e-30	up-regulated	1.91125233332144	1.79395433222897	1.61353396735631	3.12465223018093	3.0072373111952	2.30780049588595	1.95533556071538	4.47612133076968	2.1658231049356	2.61949468436738	7.91684586415536	31.0788835400702	15.6362974653024	20.0757287459896	17.2337851048858	15.8658656743589	15.0117234864486	13.743382505221	16.2038891714741	39.2073978633216
ENSG00000115165.10_6	4.97928958705441	4.86177194494414e-32	1.1523530154156e-30	up-regulated	7.75139092411859	3.65815783456623	0.538506193849567	5.71186845196643	1.58767141239938	3.70797828992421	1.85454702982846	1.70728642651631	3.87429618359021	3.55169948532936	73.7293238095466	165.705579132794	190.240611890305	104.110730821729	97.6282835861346	93.7318605560981	66.1697464825267	103.138027345451	275.193570734787	157.892888639264
ENSG00000226989.1_5	7.24975224832422	5.17702041542424e-32	1.22564906095247e-30	up-regulated	0	0	0	0.133390585842134	0	0.243127272487958	0	0	0	0	6.85143619137226	17.9390312300848	9.29662809824201	15.3358155536076	17.5877146492299	10.0288339150902	4.67425070828598	6.50145557754037	10.8724476840092	16.2907653702078
ENSG00000205784.4_6	5.58966957136125	5.66223317416085e-32	1.33896706522152e-30	up-regulated	0.182496770221952	0.113374632971166	0.0624665338927735	0.317672840907781	0.13022074517362	0.173704008118271	0	0.0495111600593984	0.0257862229887188	0.159511695780595	1.63168576363215	10.7929839017617	4.26988416252704	12.4176867632031	13.0065683777638	7.56323677479761	3.15402099882244	6.70946055502616	4.96282342544932	13.4296766802992
ENSG00000116785.14_3	8.43842759334529	5.75028504570308e-32	1.35821332991439e-30	up-regulated	0	0	0	0	0	0.0226523180421777	0	0	0.0201763124722808	0	1.97308966548917	1.8473264660534	1.23738939719116	8.57308440476256	2.50110992918124	1.0122586997532	9.72622972617528	1.00957438171146	1.43507293709181	1.63457610036675
ENSG00000163702.20_7	-2.76589	5.7720541660852e-32	1.36177722362825e-30	down-regulated	14.1166209461613	16.7244377562133	26.4916580086206	19.5727473586148	31.9759692949799	27.3831997808155	19.3326137991656	22.2881139387918	23.0077290627604	19.0351209210422	1.5250413436783	5.03628007534158	3.8905130708801	7.2416126396088	5.58521061194476	2.85015483677207	7.22106528289612	2.02140214530281	2.61453629053239	3.17783093370388
ENSG00000116044.16_9	-2.51484	5.91667187859676e-32	1.39428253841984e-30	down-regulated	209.109117970739	293.249650713973	290.186124242673	292.822467000977	280.62047038276	259.166512843437	290.334084328551	248.667745345041	335.031742289012	197.467204232504	36.626808500967	81.0338950558182	44.3017806297325	82.5231475615575	55.2758844771633	32.2952856563883	79.787698469708	33.7812263825975	66.471919908572	97.2005576005527
ENSG00000280375.1_6	5.46151278233267	6.02192195831279e-32	1.41744638797053e-30	up-regulated	0.057098745487987	0.478873766460135	0	0.536716850466154	0	0.163043120232634	0	0.139417405099691	0.290443471095907	0	6.68309623581029	9.49741562723642	8.01564966096011	8.91307928740639	18.0020767031103	10.0881260074937	12.5383616972266	6.29767496916025	9.72153542917041	6.72290421202964
ENSG00000233762.3_6	-4.09931	6.32789088202431e-32	1.48774772478874e-30	down-regulated	55.2031182328601	68.4950181932778	77.1087173864718	81.2703779181621	88.6280352400613	70.8256396292884	85.052654678751	65.5480131001143	55.1985542651891	101.841401931772	5.53186936744923	14.2553304806126	6.48743606663836	10.8963199548675	2.46638033053489	0.742253367690311	4.15140387290723	1.2831607577845	4.02345426039491	4.45185603302186
ENSG00000229954.1_4	7.86727368760621	6.3709550087025e-32	1.49614685365659e-30	up-regulated	0	0	0	0	0	0	0	0.0436693671000091	0	0	2.09332961460301	5.1564099236128	4.46350579592088	3.00657717273196	5.05542719602761	5.26646437075506	5.56375979368996	2.42782162425258	3.80631545904027	7.89674463000307
ENSG00000217527.1_2	7.66465476410822	6.5417651521066e-32	1.53449183959196e-30	up-regulated	0	0	0	0	0	0	0	0.204294811433211	0	0	3.06032872184382	13.9170050775346	11.0931653173683	13.0607498468925	13.6444555414492	9.85506699081888	6.88989182372351	11.3578783906866	14.2454182526457	24.628460974762
ENSG00000134215.16_6	-2.75989	6.58066010381841e-32	1.54184109834752e-30	down-regulated	29.9206804743937	61.0368071869615	77.7780936736827	73.8021666004256	110.663419753679	71.1294692478567	58.5794412163417	63.7031823755047	71.5387791442869	72.2451962468531	6.63370023297238	16.6739918485289	7.46927770213748	19.111065412219	13.8324574382244	6.76653449880616	24.1717280388088	5.65251106330912	8.51732114455513	22.3348386304932
ENSG00000004059.11_6	-2.51687	7.48693915751706e-32	1.75216725358011e-30	down-regulated	98.8143067669146	108.737144559496	120.564552029821	117.141712127531	133.63677425023	121.775789768054	169.572092708094	97.8662820078647	119.394069774139	123.584365228468	17.0721066582726	38.6127623616038	19.7899923927704	41.5896113565031	28.9965240394283	14.1804963933646	49.6542024327427	12.7286031663297	17.3442845793857	37.0735934191048
ENSG00000219085.1_4	5.12208902146215	7.7450886854415e-32	1.81050330004633e-30	up-regulated	0.193377902339178	0.540605014768115	0.238287670478841	0	0.2483729773506	0	0.0520328586619865	0.0944337572299967	0.098365294558797	0.243392216811214	3.39507406029722	15.0104082224515	8.44567815789949	7.43044244061902	8.40939746566817	7.59238570612286	6.01573570370367	4.2657020386074	6.58483864309941	11.953539068071
ENSG00000070159.14_5	-3.08794	7.87039770581975e-32	1.83768827990183e-30	down-regulated	17.8160425421294	18.6490069891889	16.8621486614099	18.8776839389838	15.9089166548015	19.5795293999826	12.8035503527965	13.7489692705016	24.9140346325834	16.0793981496711	1.48438955912945	2.40012061553933	1.45066729454094	4.02030054162707	3.05169840397449	1.06225034231538	7.3954799058579	2.06589523904634	1.61944537164269	1.99097513432794
ENSG00000215421.9_4	2.12986389194755	7.91968850551099e-32	1.84708158462627e-30	up-regulated	2.79514987592448	5.12411953243227	4.15587185296446	4.00537241166035	3.78862516111495	3.12764587655448	2.3801596705683	4.22831602419821	4.87688	4.37141606004896	10.7510678576079	27.5511794694354	18.2959340579618	21.0768705738974	19.1734262217234	17.5828192748966	18.6988561729107	17.7153553167942	26.2321956416491	31.5882741302879
ENSG00000213613.2_4	4.61753877573046	8.35600059045007e-32	1.94439995202894e-30	up-regulated	0.581686646195019	1.26478832900624	0	0.607526530546774	0.72636036110467	0.276830383874912	0.347814290405936	1.18358179472778	1.89038159772556	1.72864319186473	9.45600614627077	37.9848199770771	19.1544566361758	30.2669767006381	32.3223150774114	21.5693435605303	15.966632677539	26.8690918525372	30.261299576844	42.8054895335731
ENSG00000129968.15_4	-2.33715	8.35603590059533e-32	1.94439995202894e-30	down-regulated	37.5411555739307	33.8030743529729	36.8252071592082	39.8270306122746	50.4770841499944	42.1839481051997	40.7134785330325	46.0671987678551	34.6181744783399	35.8641741986083	4.02792899047045	10.6850438071531	7.25733215036594	11.636467441621	12.391361546618	13.9438201469706	8.76602840926803	7.38104835309401	9.72628613877906	12.1557642537105
ENSG00000256436.1_4	4.84052914283612	8.70775913178308e-32	2.02393343377727e-30	up-regulated	0.397286472033947	0.323939420210708	0.101989923603578	0.518668585497818	1.00991225805192	0	0.356330800944769	0.242512547950099	0.0842030043529761	0.781310470713765	8.23441240416194	12.4821404991848	15.4922122079281	15.9015834796793	14.7572159052279	9.74889095076109	7.27003929946928	16.5723793658426	13.3873445772905	12.6688224328551
ENSG00000206120.11_5	6.95323027877727	9.27933210495008e-32	2.15432694336335e-30	up-regulated	0.00725686074042256	0	0	0	0	0.0207216674919964	0	0	0.0184566911645317	0	0.318515964866871	0.885174904316067	0.905541643869736	1.1327915281547	1.89346845470004	1.28213194427571	0.597577564788385	0.92352864758964	1.46720468156007	1.49526164956262
ENSG00000177301.15_5	5.5691356208519	9.69853521041676e-32	2.24908921193555e-30	up-regulated	0.484309331658507	0.119624296265163	0.233680693248799	0.0731311066174033	0.0936811592458243	0.0555391720914433	0.0680358294628564	0.180466882163683	0.0346279344099614	0.104042855094684	8.38050038937877	5.80180848075703	7.0536856060926	8.22098781565237	6.11109979936492	11.3783994587209	5.21427696874133	13.0529987702161	10.3693021606843	8.73099419215772
ENSG00000279502.1_6	8.73784387848662	1.00031100007696e-31	2.31708402563281e-30	up-regulated	0	0	0	0	0	0	0	0	0	0	3.19579399967665	7.26652026019252	6.81423744288406	4.59000876935654	13.061057711621	7.50407362682708	6.99501492640104	6.02297832268638	11.0407744857945	20.0926862556621
ENSG00000219409.2_6	6.41947251100939	1.01677540591331e-31	2.35254822634924e-30	up-regulated	0	0	0.131148251888228	0	0	0	0	0	0.108276155471522	0.133957681040933	1.55714458894824	6.60911676897863	2.98820188872064	5.11193851786919	6.01684974842077	3.76081271815884	7.01137606242896	5.41787964795031	4.98320518850423	8.14538268510392
ENSG00000077943.8_5	4.7837545944526	1.14111810758707e-31	2.63725073753457e-30	up-regulated	1.52388127302365	0.361466828453697	0.270287230599155	0.253205217250881	0.682075627145048	0.441731032848852	0.0621266645772899	0.338258622209087	0.299490071015288	0.573950102525515	13.5122710778678	15.7715917650982	19.2317190044019	19.9617009009253	18.5251443925053	16.4080582567541	13.4359165509625	8.42337190074314	20.9331750593694	20.2532081535079
ENSG00000231767.4_6	-5.44787	1.17210424408906e-31	2.70579534671702e-30	down-regulated	18.6496316297315	17.3788977621088	20.9460340228383	19.8838855661841	19.3374064607389	16.5491890467546	22.1285181830007	12.1747183794336	17.1283751230199	25.0624043023363	0	2.15420308479845	1.51509086822745	0.777563061913437	0	0	0.592489633202277	0	0	0
ENSG00000223822.2_4	5.46609416470215	1.18133313222823e-31	2.72401522254979e-30	up-regulated	0	0.127872471693459	0.140908947224971	0.143318166655825	0.146872789042236	0.130610997534126	0.123076369338501	0	0.116334597353706	0.21589120178586	6.02292570101441	4.56492832313177	7.84812969360581	10.9847880465173	5.96737216643625	4.48967869225398	9.62575	3.49266287453792	7.78775233297548	3.36600075568466
ENSG00000187630.17_6	-3.10056	1.20601334053054e-31	2.77778259134176e-30	down-regulated	14.2142288767742	12.056351296761	18.8728381047931	15.5332170840793	33.0664295229911	21.6367811320484	25.4315353291338	14.5486162733442	13.8729469723457	18.6852862662771	2.26045902093583	2.53264416726305	1.67647574608316	4.03306755086262	2.92122948529172	1.58245113843038	3.56482832568206	2.39368641361747	2.14445634466994	4.15238201331243
ENSG00000137843.12_7	-4.78292	1.25739051155426e-31	2.89284968256456e-30	down-regulated	14.7081320974138	22.9436094074159	24.8084435560413	24.9242211811317	61.2142406141638	18.1671472312252	28.0588025564314	32.8686160796355	33.0880904640752	50.790943884024	1.6246200794235	0.78358051583829	0.51174190591765	1.75761529509416	0.493865316297938	0.842225375702355	5.72654456889906	0.513877430547713	0.429681123941234	0.817148578257746
ENSG00000250130.1_5	4.72703500321823	1.28430519304378e-31	2.95144047970738e-30	up-regulated	0.23614491147926	0.707318537286426	0.103923864270712	0	0.216644692818787	0.192657738877683	0	0.247111089278494	0.214499170270431	0.265375246373504	3.45493398218536	9.72616243076667	8.15608796728431	8.91171078145101	6.60162878891675	8.60925013901876	5.86458301606805	5.43806602588013	7.8975347698051	10.4265400653633
ENSG00000268089.3_5	-6.58261	1.30343513675312e-31	2.99202948508734e-30	down-regulated	3.20261303595186	6.06859626887162	17.575244127231	11.0741194234667	25.264253570314	8.48106463686761	5.27867319496178	7.62205943305452	11.8791828586219	14.9433416476923	0.458623605672298	0	0	0.188201507721243	0.05679917608187	0	0.28681260142033	0.0886511373616186	0.0555945611869096	0
ENSG00000163218.15_6	-6.5675	1.36288878143245e-31	3.1249859303396e-30	down-regulated	24.6863524707235	23.9674248434736	21.3715106236919	16.4249996121538	20.2704803004351	24.0136047597889	11.3441704235885	9.40457188258928	17.8901933573233	6.0831992243929	0.326363256566187	0	0.115981439098802	0.714277022998353	0	0	1.08853352760788	0	0	0
ENSG00000104219.13_5	3.22517724992623	1.39915000199585e-31	3.20452512816668e-30	up-regulated	2.74961090338458	2.07588194973613	1.39240111555831	1.66067244955865	1.93511095247497	1.92827947481754	0.376438930351793	1.23500473718364	0.875861368424207	1.70159520439722	14.7215354522672	25.4780294164845	18.4647177445867	25.1984	17.0817057339879	13.7320417690175	15.6559868120097	13.1478019193048	17.5783064215133	22.8869833617424
ENSG00000240729.1_5	5.65176578833699	1.42144581135302e-31	3.25193618615264e-30	up-regulated	0.142027131633984	0	0	0	0.228023090550866	0.101388158800125	0	0.346786150500072	0.361223812791549	0.670351252603995	2.59742185635484	16.5366766215411	16.6150721263599	14.4959970828148	12.352627537805	11.1525127851284	7.79696441676274	12.6523424719781	12.8463146742609	18.8128327950073
ENSG00000168481.9_7	-6.2066	1.45661053113714e-31	3.3286489985089e-30	down-regulated	3.44846537398284	4.90407519185255	2.70202047103851	3.41765673332983	2.72009447650254	4.66659856392611	4.15533555331058	1.27216449665595	6.88304004156671	7.01770095965489	0	0	0	0.180034561241434	0.163003179973253	0.0735833345215278	0.274366456892073	0	0	0
ENSG00000205336.13_8	-3.14931	1.46420587604899e-31	3.3422589672321e-30	down-regulated	20.7210351659244	33.8583311922855	46.6482169817651	43.7763593882462	31.5376026808137	44.4485032476216	31.5852852387164	27.8850267031452	48.7938322965063	30.5980754449166	2.62723866343668	4.63182273158304	2.00938948270286	8.10932092264174	5.60212	4.55972784242415	13.6441624689995	2.8152034294966	4.32018343127933	3.73451544749539
ENSG00000279106.1_6	7.12031802592904	1.54139695303039e-31	3.51452298552254e-30	up-regulated	0.0276389675624598	0.0386335881363314	0	0	0.0887481529862731	0.0789219355500567	0	0	0	0	2.42624262363023	4.90376237782411	2.1555667299393	3.65066811243414	14.1226994723924	4.06934491444279	2.78174609472402	4.45539015366467	5.58809436361962	10.1695607459156
ENSG00000111799.21_6	4.84244490019459	1.55748898966229e-31	3.54724643187442e-30	up-regulated	23.1361207576722	8.8456804105939	9.91849760210785	38.1548367250235	11.6860052905049	6.95128197811181	5.54842924222443	24.0305883866232	27.7858750704467	20.3343639035908	288.358229630181	886.587362735407	778.396230431481	782.707199372786	820.914628857475	134.703020920625	557.981704183282	781.374128745289	783.996701946978	230.474491252454
ENSG00000223572.10_3	-7.01321	1.73200165179711e-31	3.94030375783843e-30	down-regulated	21.3867185908739	31.7658105037087	16.6303256289769	18.955104862748	44.4200804420828	5.40478843216974	39.0081178958993	11.5317321864525	7.80149780193947	27.5385540866885	0.356175096470984	0.134977074812723	0	0.292321151111857	0	0	1.11371835985448	0	0.129527119510013	0
ENSG00000136159.4_4	-2.52947	1.73698379831123e-31	3.94723274746669e-30	down-regulated	29.4943010026574	45.5422624597986	50.0509234919012	43.8568010525388	48.0808688654536	33.5683742609819	33.7907505663724	29.5559143706903	33.5367792507522	47.4734132692069	4.46574284075043	11.9915081933982	5.44119321097166	11.3095704794716	6.25758105533543	4.10882049978414	15.4799381256781	5.32730209346445	9.4657055494554	13.3486766810578
ENSG00000183426.17_6	-4.93371	1.78272284226857e-31	4.04666173906487e-30	down-regulated	3.26276773837084	4.79801262034598	2.92631881398934	4.8383695514373	13.1584739416611	3.77385281389943	5.11196346641828	16.8689382024885	5.26378517749379	12.3964321645222	0.134278881740418	0.305320122254899	0.250526836478555	0.165308682454038	0.698461766154736	0.450430702358904	0.33589963457137	0.194669039753486	0.0488320405755234	0.135078716179797
ENSG00000243284.1_8	-7.38076	1.86280569914298e-31	4.22374097567637e-30	down-regulated	6.95386085863819	5.17190691961272	29.3837009106804	11.0980527187699	9.22402317122759	19.9095559359982	21.5126391004926	6.62823165983306	14.7777893709414	5.26546528448023	0	0.412355706001024	0.145008696959063	0	0.404280164191088	0	0	0	0	0
ENSG00000267312.1_5	7.71170381332715	1.91974282461865e-31	4.34800419300295e-30	up-regulated	0	0.0883156603565108	0	0	0	0	0	0	0	0	2.54207492334092	2.10185796311176	3.44930967757203	7.9660245651356	3.4344922359785	6.20163094126297	3.1795097886425	4.02037050511453	5.71480914481139	7.9041247651713
ENSG00000175318.12_8	-4.59714	1.94211503136781e-31	4.39379276352957e-30	down-regulated	2.69606773885722	5.43504131039697	7.28295941638065	7.19523255085848	7.04742146635605	4.71968990608487	5.62307320568046	8.4602616439734	7.65816199980576	6.47979343064853	0.297324121112201	0.225349501055069	0.264154119310197	0.56938184934503	0.441872548196031	0.132980863870769	0.805738406996123	0.287361151668172	0	0
ENSG00000100523.16_6	2.69857900354586	1.96762699576865e-31	4.44657524187896e-30	up-regulated	2.02516762905295	2.81019883396482	2.94086948509618	3.44645213282229	5.49871038342273	1.62296086945178	1.50953900348542	2.08617052423864	2.31336952447354	5.46947090468755	11.0067252910178	24.5781	18.8498838628749	24.1408	25.3765935287516	27.4428159190023	16.1565220106832	20.1157810007767	24.2120561058769	32.4859277372929
ENSG00000134516.18_7	4.8629120830896	1.99129891753615e-31	4.4950871688878e-30	up-regulated	4.01610816850163	1.83779472008084	0.351342875423973	2.63395079627255	0.662475455586327	2.4589607348331	0.472386870154594	0.575724433342147	1.29716295560189	1.72176602717248	28.9290050192316	79.1212708716148	50.6503757112272	62.2880541873743	63.7515089273873	62.7148098875138	41.2951213438568	46.8373621087161	61.8267245631499	107.20149662776
ENSG00000256591.5_8	3.56259846636893	2.28624557336405e-31	5.15518028401026e-30	up-regulated	0.170764873504089	0.358041220762004	0.0830617218818826	0.183044087617988	0.454530473241117	0.237390089442676	0.133008216744573	0.252367374081015	0.182868954946852	0.289873594031276	1.24919347348435	4.53465190703253	1.89255434696426	4.20888827823285	3.32217036811746	3.13173293411159	3.61826692246474	2.32570755002061	3.77772508102434	6.94455806001998
ENSG00000280138.1_7	3.6615353374804	2.31421573521518e-31	5.21248326482059e-30	up-regulated	0.932818857806102	1.69885314184343	0.934629823163378	0.845617117599373	0.904394658471438	0.315497436386287	0.151085443423841	0.745212999330425	1.27146446332929	1.8865048754202	5.90957314775166	16.9921396899942	16.0333991837016	16.7035645305353	18.5694835013646	11.8939917390534	10.2584966938728	11.4179786206234	21.3559139671134	17.1945245975873
ENSG00000178035.12_5	-2.2838	2.43131745519135e-31	5.47019591684553e-30	down-regulated	128.212854736836	141.082117651378	196.396990175296	194.656020869485	249.095614631979	123.097144199064	213.231	168.403756728453	166.827042956457	190.669846436659	26.9300098589773	56.231459102074	44.5872720492497	62.6469632313207	44.263210793148	28.2372132219208	61.7889982136676	32.8878775831294	43.0650346959716	51.3103298750073
ENSG00000151239.13_5	-2.63466	2.45222791507095e-31	5.51115918641744e-30	down-regulated	117.560682597291	132.025286312382	118.30019265022	93.5889315523257	105.76478748935	98.1907702723493	44.2854412573337	65.1443781033366	99.0899755996869	124.526780933244	15.2817187833597	26.5966284218275	13.9456176762177	33.7551753027091	13.7388424159984	12.066525309291	29.653714363278	12.909765513117	17.1981181193564	27.5823730286018
ENSG00000106244.13_5	-1.95193	2.50666767386925e-31	5.6273032890034e-30	down-regulated	60.442786851484	65.713584161219	80.3158740214022	78.888530037473	105.240330143233	73.6506982791526	88.3922481261886	69.9365963851047	72.9072956572519	80.009215128506	18.0021314813516	29.9916557224927	21.908463694822	30.5252246263119	25.3659424859854	20.5088275976519	28.4639181752973	17.7271831338154	25.9396738614883	27.3348852577029
ENSG00000262803.1_7	6.46075997444124	2.53508648586144e-31	5.68484080613856e-30	up-regulated	0	0	0.1333312573614	0	0	0	0.116457665737711	0.21135750017674	0	0	2.53290203047355	8.15894074882692	4.72568675416399	6.23643408428395	9.4107725800179	8.07164897796903	3.16803675832613	3.30483721419145	10.5928638287119	10.8289545438326
ENSG00000128512.15	3.47710465187681	2.57629184474374e-31	5.77089373222597e-30	up-regulated	3.06130967616044	3.56728822968535	1.77971563103296	3.50832165092538	3.0359553937937	2.35542798240052	0.80528767620349	2.00320862497923	2.98411411973298	2.79235264086487	10.4129363075095	62.9066775189977	18.7192673529813	28.7851091751075	45.098625871274	20.1393197904471	39.9439588395127	19.833261126896	30.4527033085201	105.976803494572
ENSG00000110921.14_7	-2.94134	2.60519353935098e-31	5.82922778332936e-30	down-regulated	15.5935195415171	22.706843790152	18.0962554376015	13.1900427139631	8.64899173857023	15.962946772764	15.1542332511384	10.9974718328515	18.7233971792418	12.4674174239694	1.94374269373829	3.23528897322382	1.78784458803166	2.43983181480175	1.98245582979955	2.40351433443368	4.48093115320119	2.07752191432603	1.38600805671742	3.14384885624197
ENSG00000168386.18_6	3.45691764760088	2.85693654601329e-31	6.38550378880865e-30	up-regulated	3.19528564958829	1.72891033555792	1.02314743282343	2.70028372630484	1.56290263318449	1.88039566753138	0.608616086595887	1.93649193273486	3.94684287267987	1.69372615317145	9.50894888778089	36.2576136349425	25.5006501985212	56.6579103328312	30.4426456485012	12.3092341052529	30.0739427100003	23.0284207214861	29.7360738114689	37.6724081866028
ENSG00000121900.19_5	-4.27555	2.99231990916515e-31	6.68077207321165e-30	down-regulated	92.3663477610836	84.0943338385528	137.788962596048	83.4142072526875	88.776775361654	102.073047618781	127.668585798131	52.0431300369032	117.034985815262	89.8113	5.75868772330583	6.0840654519149	3.72090065026926	10.5983436681695	4.92753896665087	3.04391977392265	23.572473931836	2.22628844249344	1.26921951615845	4.56417350174489
ENSG00000229241.1_4	6.41322311549282	3.03585659884261e-31	6.77055808652165e-30	up-regulated	0	0	0.0449813010795911	0.0457503780382956	0	0	0	0.106956937994407	0	0	1.17495471618781	2.42871276515074	1.36652688244446	0.876647771746898	4.12732501101174	3.00973320194771	2.93915807675808	2.10599105797072	2.48602547475978	5.15761463523311
ENSG00000184305.15_5	3.82309249106608	3.13463025321038e-31	6.98320252256179e-30	up-regulated	0.0903636438045515	0.135331902684934	0.268431948059943	0.187070299354125	0.590674288029987	0.179699234291152	0.230118968774159	0.334899934342966	0.119016935071953	0.264027340787571	2.43166696149255	3.25660221927618	2.34076765606804	5.34776902119499	2.98230923106974	5.63854606202475	3.42528473072983	5.01068517985154	3.98365763433257	4.93980053616384
ENSG00000132002.8_7	-3.40117	3.39028309018576e-31	7.54449023038717e-30	down-regulated	245.220621263461	254.056571324365	231.329311437246	188.929821070685	215.531673290091	223.308503082808	466.877697131351	138.037134592655	224.644099520782	191.131773528301	17.4108389332384	33.2726994818076	18.7065986486407	53.3770413131591	22.9555815312141	14.7259001008017	48.5526586927672	13.5143194111649	43.5578055914117	36.8009934674938
ENSG00000081803.16_8	3.87948330135732	3.42416655227224e-31	7.61158244291356e-30	up-regulated	1.81625143856713	1.05409909148219	0.916162745005215	1.7471756703313	0.827044943983863	0.94777618988334	0.142896208862769	0.641867657351351	2.35019647059287	0.660065161113397	13.9468291123752	24.4391209353176	22.9041749446319	27.5480880932801	19.3993503327414	16.3156969248891	19.727810360381	15.9501014917757	20.4572263218081	20.1655439459654
ENSG00000162687.18_6	5.15898059543606	3.48764386629817e-31	7.74424102076491e-30	up-regulated	0.108100183337657	0	0.043436476084227	0.206169320386702	0.0150916283512531	0.053682718118865	0.0126464734345318	0.0745937395472207	0.11953735740321	0.0887339255393497	1.13460240599616	3.12706899406227	3.88547496851879	4.34557420891945	4.54764593481969	2.12210980901671	1.97815087214309	2.27291803028305	4.35117109934643	5.11882973652312
ENSG00000178690.3_4	-11.5866	3.68581586726596e-31	8.17537221309567e-30	down-regulated	147.800730594821	99.0745080115937	124.768015242905	5.99689618352699	7.18683539586477	52.5064461132891	12.0022785294361	16.3563951648824	13.9396556712591	14.2596290317606	0	0	0	0.189933513485641	0	0	0	0	0	0
ENSG00000165566.12_5	6.66185369270512	3.73441214655479e-31	8.27415839080139e-30	up-regulated	0.0191244454477444	0.00891067954563569	0	0	0.0102346997739002	0	0	0	0.00810667302634499	0	1.04925556177502	0.95430891960237	1.11863851939849	0.574098894368902	0.693051710041865	0.469288904324709	0.349962759300242	0.67606418992182	0.57660026260709	0.422202188138778
ENSG00000112541.16_6	3.80502996387476	3.85162074387666e-31	8.52458601988946e-30	up-regulated	0.132906123180426	0.0696657772962974	0.147138927915066	0.147485757511232	0.226715618701377	0.0830173685588182	0.0298012571891063	0.123383489899825	0.128520284310296	0.363747554690891	1.02288379067919	3.17783775836626	2.35380188456765	3.79023776935983	2.9801422227818	1.8888609311395	1.17803906182166	1.50346751960596	3.1968466563241	3.13786928244961
ENSG00000062485.19_9	-2.15114	3.99579076749393e-31	8.83407798314492e-30	down-regulated	67.0926762011445	91.545163031038	92.6871471825881	85.1963025217796	150.599757768208	84.8502786172515	74.2788769895132	71.3559232205032	79.3162505691043	122.73798755523	16.3021191416875	32.6755016261914	16.5975944167857	30.4368381179551	26.6389111907296	21.9774716874878	36.5762612901754	17.5181212125685	22.1965693324989	32.8761674183646
ENSG00000233822.4_5	3.91495800336195	4.40947755296327e-31	9.73811380710762e-30	up-regulated	0.314757225447015	0.17253561544909	0.199631728316991	0.328739479221677	0.247715426105103	0.264345975473031	0.249096504312084	0.195902200045138	0.0941806837075646	0.184488367371144	4.96625920754937	4.79061412686601	3.9469265123004	4.44646249755867	3.35485365391363	3.75585353882952	3.44459647625103	4.71257598006852	3.61207314193204	3.17917142763498
ENSG00000278909.1_6	6.43527992210925	4.46232745861489e-31	9.84416481779284e-30	up-regulated	0	0	0	0	0.0322552722443424	0.028683960528297	0.0270292531771627	0	0	0.0316084394491829	0.514389873722099	1.55947658679615	1.17515220388519	1.92992769482943	1.96577475378739	1.47899222299065	1.0110179714257	1.96020442062147	2.35165819891373	0.739219779628816
ENSG00000226254.1_5	8.85621757424466	4.57335486395638e-31	1.00781908699337e-29	up-regulated	0	0	0	0	0	0	0	0	0	0	11.7749790821419	7.13964450961773	14.4366515586816	15.4623968883358	5.24986670356713	15.7993931122652	11.7820795631081	17.753445627347	14.559156630829	11.8451169450046
ENSG00000155304.6_5	3.50464647985995	4.80740083426002e-31	1.05825117284618e-29	up-regulated	16.2704339514683	8.00944144393841	9.17703024120558	10.443297676973	10.5063025338525	5.88007377220395	3.54790676245285	6.82658515815853	11.3648509094557	13.4201533694116	174.515226940746	114.083026645373	138.446398735158	121.189746861384	77.6039771085928	133.897288701971	92.2700241248829	111.524219461645	140.656783257402	122.54690456515
ENSG00000069956.12_5	-2.45114	5.19572419203892e-31	1.14249883420196e-29	down-regulated	86.4659751099227	132.990801628617	114.180512074499	99.031908649054	160.390075114559	82.6862196181953	42.9292230219655	71.9543443932934	111.932620684107	141.54393594368	18.1973590114571	26.4669859626108	19.1111132457349	24.8385827937137	19.144343667174	17.7529348936029	33.5340021458227	17.0100847795243	19.5284946750729	33.0986729258814
ENSG00000279481.1_6	5.23522	5.34839624117502e-31	1.17480289849258e-29	up-regulated	0	0.0374248540916699	0.123720845939707	0	0.042985739050381	0.0382263473971166	0.0360211631450108	0.130748679317255	0.0170240133553245	0.294866055930893	1.37102726738603	3.71120135400922	2.40134402164209	5.14392609354537	4.65730749148133	4.07342768953847	1.95979145208135	2.83946959767165	3.13399201558206	4.33460913155812
ENSG00000237065.2_3	8.07943705590856	5.47112493772021e-31	1.20006190904803e-29	up-regulated	0.0370235020031635	0	0	0	0	0	0	0	0	0	2.97921157499977	3.69494198334543	3.46496137224417	11.5586920879399	8.05017895399122	2.90722677202689	7.79127112401593	2.19880066325723	7.87944821203297	4.35921061721966
ENSG00000019991.18_8	4.96758691361048	5.47516471455391e-31	1.20006190904803e-29	up-regulated	0.516411990362387	0.193781926753751	0.0747382327483619	0.249767136127248	0.205882429548951	0.138552381881275	0.0279770645774077	0.0507752099778635	0.14985251169431	0.250828993250232	4.99467737750653	12.7211291362537	4.24374575394623	14.8155540778732	12.4343197839025	3.64003243343175	8.18149634380702	3.61680824483491	4.75760162036608	8.0084795586343
ENSG00000234073.1_2	6.18070162438131	5.59496339838549e-31	1.22500251248861e-29	up-regulated	0	0	0	0	0	0.176779353805347	0	0.755815969038618	0	0	4.98172191936774	12.3570770358768	9.65662311617498	11.1507669867806	8.07671800548789	9.72270345370165	6.79735359410085	9.45449767136822	18.4459903015028	14.5786054707749
ENSG00000164318.18_5	3.42565067645528	5.77805633848075e-31	1.26373283694841e-29	up-regulated	0.338953963187947	0.244535679330982	0.471565249228384	0.753701036225261	0.579295925339317	0.234161880586413	0.191233168402876	0.327043513434566	0.577035031366994	0.29244068877414	2.27958110323854	6.30478069262701	5.41492447130685	4.07003896745374	6.06243704730217	3.91726825830544	4.85203300785446	4.26724106446142	5.58481220191061	9.97725522393401
ENSG00000235128.1_5	8.76288744226081	5.86047547463e-31	1.28038512406064e-29	up-regulated	0	0	0	0	0	0	0	0	0	0	2.78532045872944	5.6295069349927	8.57856206240425	8.63591315571945	3.67950607509085	9.1355689835626	3.09666671871428	7.53756572798693	6.75275614917344	8.7170572761736
ENSG00000277203.1_3	-3.61132	6.07924733397468e-31	1.3267599320743e-29	down-regulated	10.044045989728	12.2466444606454	13.1304435445644	11.5619190920422	13.6228155790867	12.9878645735343	15.4243861245795	10.8167722167947	10.0876968805149	15.0881861619379	0.721758787872098	1.75052579920575	0.769485729922875	1.65861963119188	0.429060909807004	1.54950265199098	1.26383953282027	1.84159411734571	1.46986437603919	0.871269547618552
ENSG00000167244.21_9	7.41414598933279	6.31143128663243e-31	1.37595952242476e-29	up-regulated	0.162018488555144	0.0754895003846194	0.0582299076525622	0.363813818646919	0.0346825343033111	0.023131856649078	0.0145316243714894	0.0131866278669144	0.123620611439447	0.195425401115954	11.4175344383319	34.015689291708	15.3736093690886	58.7529084513254	28.7698398997208	6.57319374729806	21.0995980672613	24.742717983226	23.1599001093401	1.03330146221002
ENSG00000063587.15_5	2.97739758323371	6.33416625358265e-31	1.37944065078022e-29	up-regulated	4.51833509649679	3.71170763545714	1.96836671755064	3.86104101781273	3.21073976379442	1.97853136598492	1.11640403757398	2.92271725196839	3.67754838644525	4.76522346170034	24.4026938533061	21.3019404587619	27.5695582463463	26.255423217628	28.1470697940116	32.0913658060347	29.3069648148259	29.8508521052389	43.8859248820461	26.5021224590087
ENSG00000278463.2_4	8.0764143449108	6.35322039862518e-31	1.38211360304777e-29	up-regulated	0.128282570508115	0	0	0	0	0	0	0	0	0	6.56896366252321	14.936353077521	18.5088330353859	9.24222963913808	5.57860598481517	2.51830933857737	22.3009949984827	10.3395486867778	15.0158061467642	15.1042098425865
ENSG00000206651.1	5.89679799006575	6.57554492684036e-31	1.42895424081785e-29	up-regulated	0.299136790521135	0	1.38227936282195	1.87455088776379	0	0.427086403441236	0	0	0.380403838249507	0	26.2592453867236	56.390555087025	32.6616049115228	35.9192848069747	58.5383366946423	29.3617040139442	16.4219250547746	27.917263035515	31.8315761840093	52.8313180555958
ENSG00000206072.12_3	-10.588	7.1579934691162e-31	1.55387155350868e-29	down-regulated	47.7770663111776	9.24267830200221	53.4886513069758	28.3979751169444	15.0357043951116	89.5096142861561	100.476970516971	3.95257396535877	100.730133568161	4.00010103510919	0	0	0	0.439272638873175	0	0	0	0	0	0
ENSG00000171451.14_6	3.79938461063549	7.28518114923666e-31	1.57979928240468e-29	up-regulated	2.91840771240132	0.520114999531059	1.12380436001784	3.37190556030682	2.61215141547521	0.93750673926125	0.883424274196386	0.797203949039719	1.95768804562551	2.6745563250523	16.3319696917427	40.7355014150891	34.0556978040878	62.5083163653084	27.7620837982721	12.210172035067	38.7851156781466	25.7816852645056	28.2214096167985	18.0399622628864
ENSG00000087077.14_7	-2.4271	7.34452420998555e-31	1.59097536127891e-29	down-regulated	66.8502181956745	86.9098051129195	102.744920691782	101.784331796615	162.000715078331	90.359	124.584476687509	148.679570099358	94.6929902286019	133.109229923646	16.6593123559329	23.7848321795138	17.9674465830217	34.4996781336399	34.1148799891025	14.9453718629536	50.2745903801838	18.1979637904831	17.8932608623861	29.8146186794358
ENSG00000130821.16_8	-3.48793	7.4539717441406e-31	1.61296985172571e-29	down-regulated	17.8080365560769	30.9044022141648	35.9756135260393	31.5811040338063	72.1996924575075	25.7231743802252	37.0732373130235	63.168633552977	31.9319682909841	63.4495071943473	2.40030018352876	4.82927772381044	2.83818822367917	5.22940664265327	3.95639442714995	2.69364873745997	14.4104855934238	2.02461298527946	1.65056778730355	6.05844491821803
ENSG00000197978.8	-11.3046	7.62009178269934e-31	1.64716809012241e-29	down-regulated	3.01863083125288	10.5865255307061	2.00804954268533	5.34909723023507	6.70270629166553	4.19899664834201	2.35944407124661	11.2547868844114	12.0884759664114	0.378470427128273	0	0	0	0	0	0	0	0	0	0
ENSG00000106948.16_5	3.28908182047156	7.63636756483851e-31	1.64893767417021e-29	up-regulated	7.73556848220762	6.24428624519548	2.4949962124149	8.56708304155703	4.20804880134036	6.00926402578009	2.34654891080136	4.62853685693856	4.99964969148812	7.17376805053749	25.0050305723214	106.25112413438	43.7428357395438	82.0888309476028	82.0536189146342	63.9725639044308	33.7841489972248	45.0158115708978	69.4895829337625	130.509701859299
ENSG00000148288.13_7	3.39074237878273	7.65266395744614e-31	1.64992083456529e-29	up-regulated	1.24446857827748	0.705207138667661	0.854812561187901	1.18558349058195	0.512995231577619	1.46463013876639	0.56563082674846	0.92390041588452	0.673655453855284	0.992186555471087	4.55182027205188	18.2753587074543	10.0990982350803	12.5199258386898	19.1972737667753	10.3993020335954	10.6939957228584	7.20533	10.4687877793231	21.9046267087473
ENSG00000257315.2_5	4.99553168188912	7.65710905366346e-31	1.64992083456529e-29	up-regulated	0.0514579512257734	0.174140565769869	0.0375444839353129	0.0466722769307426	0.0173926754430273	0	0.00728735172992167	0.0495964488937287	0.0619935427449321	0.132090151475904	1.48590594138078	2.31247599792722	2.13333922908655	2.17887112630082	2.62051675051865	2.36592145876321	2.7505836332831	1.76929373135906	2.1038271928683	2.39161082456627
ENSG00000173338.13_4	-4.9632	7.81869947539217e-31	1.68296061358388e-29	down-regulated	10.8116582859782	10.8714233235316	22.9721665535648	20.419215027427	36.019576693212	27.242011305216	36.5940977326444	13.9558408796378	9.83615638902296	13.9508203159917	0.468915096191493	1.65854573785368	0.833204206926602	1.02626528019928	1.39376992130101	0.629179371727375	0.195499107794936	0	0.682105203943056	1.57236065641654
ENSG00000237278.2_5	7.03528190120954	7.92374220949408e-31	1.70377174259839e-29	up-regulated	0.259519825941561	0.120918434525229	0	0.0677620762371429	0	0	0	0	0	0.0680501591468334	5.53717826319534	5.75556755093944	11.3006585680075	4.67433303246235	5.40773217705891	20.3784878530561	7.12352219266615	13.3943757796757	8.05463108175027	15.2781546776259
ENSG00000170089.15_6	-2.96401	7.9495026015663e-31	1.70750959989808e-29	down-regulated	6.42351992854264	8.73343752414385	12.9759142678197	14.7375127427411	10.8623523026746	11.4387531559265	10.1177434395856	11.8381736396695	7.42093624747124	12.715442529274	1.34807003510503	1.65424006356018	1.57408973381263	2.73963807795669	2.00345380432079	1.37814020916955	2.72988214176376	0.893415667803228	1.02717157831577	1.42067601988373
ENSG00000251149.1_4	8.62541376110665	8.13450310417946e-31	1.74540748711152e-29	up-regulated	0	0	0	0	0	0	0	0	0	0	4.60351575817783	23.925404473719	15.4249144775923	16.192337166974	13.6831632167441	11.4713678714053	6.58041677726785	6.10183892265609	19.1328090893247	13.2312476513349
ENSG00000091622.16_6	-4.65182	8.91486408102379e-31	1.91083690249831e-29	down-regulated	15.9810137029558	35.1300347070263	31.509820827063	46.1523176822924	57.3768577272588	23.3683221313502	16.369232091227	46.1054965668786	40.3914299814865	50.2308413909652	1.62208033462175	0.878154195377497	0.568212318868547	2.20611931988485	1.0331477909747	1.02604998845467	7.65156136935052	0.564381502826498	1.07865223016941	0.885802953998095
ENSG00000128185.10_6	-2.77385	9.14208563892231e-31	1.95748186621631e-29	down-regulated	39.785946000361	49.2704326471321	51.1049089929222	62.0190128865275	76.0319274919019	49.9207395176711	84.7347245999578	41.5445153451428	49.1882587223767	59.1150076925811	8.50524915245319	14.779423512988	10.8369670658618	13.960909942174	8.32403361555526	6.95862532209666	12.194748876665	8.90192775712998	5.73342232106275	10.434037577395
ENSG00000184110.15_5	-2.89139	9.23551501204684e-31	1.97541173143298e-29	down-regulated	3.08005062448065	3.87543146124715	3.54874859665326	4.37413253362818	6.9041769791371	3.39393384372197	2.84352622350318	5.38116958473447	4.86032508367915	5.42179447761945	0.428490213530652	0.920163570373115	0.456824510160133	0.996403553995645	0.902143159168936	0.431203653172292	0.669919686350012	0.414132027963662	0.831068443908864	1.2931275682922
ENSG00000178980.15_8	-2.35463	9.44622511834787e-31	2.01836323702729e-29	down-regulated	46.851957814469	66.1376257476613	53.742519426444	79.9890830919067	82.7175485734179	60.4087	78.9083457303862	62.6404951431298	46.4749401180889	55.643667255815	9.23510173439333	21.7127908486088	12.4579270475898	20.6501665760525	17.2961500199458	11.0637899557116	24.9285948835484	8.96207591765113	10.5551274533942	21.1397418648844
ENSG00000164520.11_5	-6.38905	9.49754129608359e-31	2.0272029505693e-29	down-regulated	30.392955141587	31.4730377695597	19.5680264392738	7.86231821250996	4.1370554198413	18.2986051024338	15.8956572550283	3.62670895609529	22.2941	11.5957675064843	0.246945300324548	0.124777409039591	0.175516518689465	0.81069491009084	0.122333778045839	0	0.617735529690257	0.190936371081782	0.239478569160656	0
ENSG00000104093.13_6	4.17364463391811	1.00767449905476e-30	2.14858127497198e-29	up-regulated	2.75178981948797	2.55630564808994	2.71133124239383	4.23817260448733	2.27973545445365	1.79662725318128	1.0111792982159	2.5704421411007	3.04794201593599	2.20320460936475	10.8709827160182	102.700582816246	22.1486159805192	36.628981402567	82.3507011413463	32.5611451444561	59.2261339956197	25.0083914648557	38.8692432702197	210.931789167407
ENSG00000074410.14_6	-3.03094	1.03961106730658e-30	2.21436071013348e-29	down-regulated	68.0299812832328	129.606954511134	144.613324244748	134.183609839473	235.185909056644	97.1904746010002	100.759719903727	136.805649721162	102.94930282709	166.839104178385	5.44159507740026	20.246676949609	11.7535371612364	17.2261662961829	17.9071617911042	21.9042172013714	13.965754497854	19.548031838672	21.5365767016903	48.2707980905461
ENSG00000238829.1	5.74435	1.06306880595701e-30	2.26196185184005e-29	up-regulated	3.7558285920987	2.24994658527301	2.4793264761727	0	0	0	0	0.655040506500136	0.682311646384036	1.68829204359525	39.2499302738065	95.1952601282364	79.5061969898406	109.525311292378	139.996445428457	68.4640368198158	34.3643987257321	100.147642000419	97.0610442055268	173.728381860068
ENSG00000198931.11_5	-2.24654	1.0681250345525e-30	2.27035043840648e-29	down-regulated	97.737283356858	92.6035921956465	111.495145976929	94.2063585417318	152.262799600236	139.354298425293	152.610346448866	79.0195495639198	101.145483357457	99.5518888044919	19.826	35.6882842901409	25.2470153142045	31.4133745246744	31.5108925748628	26.6020961979343	39.2626649138097	21.7165670343083	26.8370671814181	37.1182172419187
ENSG00000230225.1_4	5.77439578460978	1.07781968426768e-30	2.28857046292838e-29	up-regulated	0.213433037593612	0.223751594115548	0.16437523598935	0	0.0856661334666236	0	0	0.0651421498176931	0.305343885950867	0.0839482231621946	3.12264638642438	14.7920811663351	5.40984300541515	8.32919169399303	7.54124498854947	4.9754994883929	3.41745401692363	8.82768014619464	8.51689370669231	25.1299718612252
ENSG00000107438.9_5	-2.53817	1.11892244744894e-30	2.37337306647233e-29	down-regulated	223.973534057061	339.355998320736	259.25382899859	277.454574843103	305.878180582615	219.438029681542	329.466266638651	278.68105665339	292.580258626413	396.554556260527	38.4180502967415	61.4339640393129	47.2324645790567	115.733645322158	57.0955417873354	37.3949713043331	119.434416765679	40.8223161691303	66.5447175941956	51.8270406430736
ENSG00000138336.9_5	3.89965247498299	1.12455031663309e-30	2.38283094119012e-29	up-regulated	0.246168540680626	0.840569932138513	0.557925839363457	0.958630346317408	0.146796388298872	0.256065225034524	0.41161823834167	0.352053605553444	0.948080976810777	0.354098705772786	8.59235364982767	8.15020280709327	9.10567720305488	12.0347541324243	8.71700713576065	8.73306030019402	6.91792670976816	8.95088730851549	10.8896974579565	6.41795350078901
ENSG00000117632.23_6	-2.4474	1.20335508296058e-30	2.54716407176204e-29	down-regulated	21.6547837730448	32.1900473836019	53.5660727564592	38.2144917732683	46.459622572005	33.7910324856206	45.1491288545724	37.5814155295653	36.6344667739655	36.2316607223552	3.64162951603941	14.6404427994562	6.9630636828574	13.4494635972458	10.0005464658954	3.82402471358171	13.119752034716	5.83029878811177	6.56402056030747	13.1401729516379
ENSG00000227032.1_4	7.76187814250384	1.26507965694962e-30	2.67503980573248e-29	up-regulated	0.0813536879154953	0	0	0	0	0	0	0	0.103455195480612	0	2.08293853799623	22.1019681119033	4.12411016116787	10.2570954087787	9.28676781497434	5.19041434374055	6.32701925997233	4.14132027963662	6.49272	31.7295190367993
ENSG00000143368.10_7	-1.95844	1.27783966230197e-30	2.69922110635889e-29	down-regulated	79.6063739793596	101.845733545694	99.1817890697115	106.657985194983	171.853402578502	101.704461295537	121.484754975389	108.932774934841	96.7681284966768	164.412299470823	23.2182686126742	55.4328033229123	28.3119268932503	45.9720470865793	34.7218296650244	27.4542271158552	47.735053863737	26.5916994364109	29.763644562196	47.2970514635043
ENSG00000233716.1_2	5.46573284333735	1.29012163990602e-30	2.72234363435242e-29	up-regulated	0.120186514947158	0	0.0925615217771142	0.0941441112521372	0.0964791032019663	0	0	0.14672907345603	0	0.0472721772206669	1.75839687626653	4.33138433583476	4.92101514000277	7.57657447528453	4.57321721732959	1.7695320285737	2.74915189805857	1.52952762327913	4.79595747839073	5.30661239136206
ENSG00000279765.3_8	3.89012199311146	1.29745932137809e-30	2.73399704442169e-29	up-regulated	0.214210756203348	0.938190654695591	1.04483656948976	0.51457095028497	1.15784094859774	0.356807504353631	1.0855236981781	0.392277109405975	0.862618336207955	2.1906070717752	7.46942589431184	24.3869986735358	12.2513051195072	12.0891838789507	14.2059130698553	15.2787540489966	10.714375268099	12.0554498190964	18.3115613481015	29.7404013536808
ENSG00000186684.14_6	-3.5374	1.29832669691925e-30	2.73399704442169e-29	down-regulated	5.64348423031776	9.50424122389966	11.3734636448752	19.8394470758286	13.3041068824613	9.37399269708686	4.25497826996553	12.1067342489567	8.21723449636567	21.3031317374115	0.332549841512942	1.65631522485368	0.861025703788051	1.40364697977688	1.90629165605031	0.828671339029471	1.84201099797872	0.881572117163762	0.345530077693857	2.19834
ENSG00000131653.13_6	-2.1796	1.31374755733195e-30	2.76361508861242e-29	down-regulated	60.0447303944209	84.9090445915227	94.9688636500209	82.1414710937525	109.070926456244	82.5561157493547	82.5550855016096	66.0887571123763	89.9547879675414	105.414638454707	14.3219839136768	26.8034883266502	15.6801273237048	26.2213179577759	23.4133061718454	18.4777932366657	43.1985524636458	15.6521887267509	21.153922493236	31.6960447189564
ENSG00000255374.3_5	4.89122660516042	1.31717648447096e-30	2.76797169685114e-29	up-regulated	0	0.230033487296657	0.101394072053801	0.25781919464132	0.317056449178808	0.0939839602509439	0.221405640070965	0.442008832526382	0.125566602888591	0.466047511547471	6.74166280457591	10.2193548482357	10.5244968392743	8.29955821294556	5.72526845958635	9.04580637781103	7.22756584689204	2.23397413331907	9.80672902105213	11.1415608265574
ENSG00000127564.17_7	-3.89105	1.34123788219065e-30	2.81563264578519e-29	down-regulated	4.08429369816282	5.57601358195827	8.47875821465574	7.28225709776031	9.32859241982221	6.67539311401999	4.38858561839095	3.63393400409424	4.2173279566608	5.78428404924174	0.198853687756317	0.678223166625327	0.901013025375313	0.163203827229117	0.51717625346761	0.266817254006891	0.621792498053053	0.461256822460533	0.144630804535306	0.800152652497295
ENSG00000168675.18_6	3.28586657770438	1.46976038305479e-30	3.0822629267684e-29	up-regulated	0.915705926804421	0.696370483788479	0.534359283485637	1.47881360982905	0.239629015501035	0.763118464768054	0.27678413294342	0.526956030111273	1.11061396274898	1.26931677005192	4.14607981166654	11.4961099762536	7.3618282464048	18.2612023636485	12.5647206563684	6.21643285293136	10.7959042479253	7.03318947842638	8.67101328213135	9.88518441391696
ENSG00000270863.1_4	6.45412457235167	1.54087038556936e-30	3.22806803077553e-29	up-regulated	0	0.0668300965922677	0.0736433606783971	0.0374512465200334	0.153520496608504	0	0	0	0	0	2.09851112355005	2.12068648800527	2.23727703879698	2.00934613029116	5.45778221657969	3.75431123459767	5.46816811406628	6.69303548022602	3.81573703195868	4.22202188138778
ENSG00000157654.19_7	3.94134060528556	1.61536929462158e-30	3.3806660884565e-29	up-regulated	3.7652483682961	0.95059353848103	1.13834623280357	2.68808103491378	1.88483008920204	1.17882460540914	0.466148142002526	0.994507275721214	3.01164273120439	3.96372605328134	30.1054519436717	41.7115074596158	38.291214257384	46.1191004730608	29.9346306013331	32.9236576386661	26.5419591270226	35.3694402280824	46.7737252029411	33.5261823700496
ENSG00000105483.18_7	2.70629473456046	1.65413292743398e-30	3.45824057362198e-29	up-regulated	5.28299242313967	4.34994211966279	4.49013358344614	7.9319921255063	4.06436194837696	3.48657456898109	2.09855497897356	5.30087776248926	4.67934994524832	4.50183539592004	18.1822280826599	50.8414090930926	29.3759603380311	38.104766369139	33.7772269565311	34.1601070082193	24.4494417138596	30.1994636262843	39.6458320183938	78.1675566669591
ENSG00000002822.15_7	3.9391853722604	1.70220433548284e-30	3.55509561213956e-29	up-regulated	0.0701295795205151	0.0196053436891009	0.129624537758407	0.051271429883166	0.105086160126623	0.073425781393839	0.106930043430124	0.0913251494539608	0.041618179260769	0.110334438533714	0.752426049232306	1.55531675002046	1.23973410462429	1.96487927263603	2.54142924792323	1.65205272377213	1.19776327508776	1.11065283848069	1.6417696762126	1.78905500746128
ENSG00000235847.2_3	5.90138189956035	1.7197678078283e-30	3.58810102300636e-29	up-regulated	0.0700569063811157	0	0.107908509843786	0.21950699514747	0	0.200044615912372	0.282756798780785	0	0	0.33066030698394	6.14983363461092	6.99167260268265	2.7318736898609	9.2534033191854	7.6163869274549	4.46967287010197	24.9987646688745	7.72688825231683	11.5550270852419	17.5283181320897
ENSG00000176619.13_7	-2.12016	1.75251716385321e-30	3.6526901705505e-29	down-regulated	38.6519664989642	51.9255976618642	55.6655898806018	49.7659383275605	70.2837748685038	36.1217726361103	33.8694077506534	33.9931419250892	45.4317114891477	77.3419259096426	9.67097911269155	16.7440875176901	11.3366428486758	14.7458817405908	14.9857177451221	11.0083259886941	22.7588501662726	10.6847214647511	11.2009386891053	12.6333276925962
ENSG00000107130.10_4	-3.53463	1.78292561764638e-30	3.71188373353138e-29	down-regulated	16.8083987743062	29.3424011648054	39.4831152600611	36.8617630770051	44.2045012279148	23.7769525480815	42.3960912581791	38.5778323050075	39.9242255350955	40.3873333944054	2.53522068850218	4.52926917353084	1.49622851395439	5.12747461808828	2.4894095134088	1.76159472818922	13.4764815215156	2.67779346349444	1.71221477167007	2.91465345552658
ENSG00000187762.5_5	4.87552669918123	1.7845594872747e-30	3.71188373353138e-29	up-regulated	0.109040184931898	0	0.503863122577033	0.683304033281641	0.525188666623607	0	0	0.266242270383926	1.52529668046496	0.686209024170971	7.97659873306389	14.5096001324489	11.0552759481629	17.0211062520793	20.1527141201448	17.1245035023261	24.9419023009346	13.8767627112018	15.0840598110676	19.2578675492978
ENSG00000162738.6_4	-3.65121	1.85143558226377e-30	3.84706043923187e-29	down-regulated	29.1999187796243	50.1699426751622	65.3400236200022	88.7315721701801	43.9305180647168	52.1908519199659	43.8203942080132	81.8259863786595	80.6241564882845	46.0989813767752	4.01809614924791	3.71050818976678	2.56042999172992	10.5376205913924	5.69699767421087	3.65622862646555	18.4273792942803	3.4817179508245	3.69505502397493	2.88052713156444
ENSG00000111206.13_6	-3.27106	1.86407655616549e-30	3.86938253776755e-29	down-regulated	8.21181876560714	17.0591599602241	18.5337088545124	15.4486582234874	18.6120428938231	14.5596611437015	9.69812516276366	9.77367309912126	11.2554373316093	15.4062226279491	0.804308390241856	2.89562732195311	2.09014162061222	1.15520041806534	2.01712707252325	0.539601147156038	4.21259045163985	1.10773371781498	1.09685955746891	1.82047335036054
ENSG00000188846.14_5	-2.42135	1.89925550943827e-30	3.93839514795419e-29	down-regulated	120.20915615824	122.432984877634	137.661254090365	138.087261256296	185.778336903386	112.030318815595	177.541615026098	140.585240020035	123.993570400607	150.875296900322	30.4434944922246	42.5845942522411	30.4395209630525	46.207041014268	26.7544795141214	19.6549139215996	35.7826373005478	21.8763587435732	29.1060020859906	41.5828693865789
ENSG00000112769.20_8	3.91708902392238	1.9127728406234e-30	3.96239446984424e-29	up-regulated	5.52043803660472	0.906888258939218	2.06820891728468	6.53609417965659	2.46823625764439	1.5022335657719	0.941185527889752	1.75291529015604	4.23291728216551	3.22202710047398	24.7625363323022	78.2944868478337	52.6019623026071	84.9509220682288	62.1020283093249	26.276066538791	59.3110652128508	48.5595981958819	49.2283042511942	71.4087664280341
ENSG00000030110.13_5	-2.30798	1.91728561377846e-30	3.96771065495027e-29	down-regulated	61.0033497544856	58.1212467581759	42.5565405277238	47.5455426232115	51.7915484215121	48.1080396534519	35.8756210357846	30.5775395929858	35.8148837929494	69.577934442218	7.04262989406591	14.742462159891	9.77274706504037	17.0649079582503	10.3003713804165	10.6495909269382	16.9180968410137	8.16796792494787	13.4967609868817	13.0446224584228
ENSG00000100983.12_8	-2.01712	1.95517894660529e-30	4.04202511638968e-29	down-regulated	20.1411333484164	28.7738465750411	28.8870083319369	36.0455067540441	37.062738528334	26.9950330227014	34.2956115614952	30.4654389056249	30.7578034353424	33.318030032252	6.25605440692458	10.030355265093	6.71249632472228	12.3096076428184	8.40353298154518	9.47041144063122	15.6495672432461	6.55804193001004	7.46694644705661	10.811598794435
ENSG00000240531.1_4	9.31420168202924	1.99639365590114e-30	4.12304845814477e-29	up-regulated	0	0	0	0	0	0	0	0	0	0	5.46798782929933	38.680383645472	6.4772926553213	14.9590141886541	23.4760624090717	18.7496483371599	5.31930496245976	14.7973341932716	20.3268468064472	56.2279261369752
ENSG00000186807.9	-7.07969	2.04790240305169e-30	4.22514601050664e-29	down-regulated	45.8429942909641	64.7229700270148	44.7991458342653	83.7890332258433	109.788617644507	45.0403554922346	48.9174	44.1376636024631	41.5918326287585	60.9534517252619	0.58100225734253	0.176142545467543	0	0.572210411163742	0	0	3.77879196514159	0	0	0.233785202861933
ENSG00000158683.8_6	3.56930588216647	2.13889366520221e-30	4.40841339448755e-29	up-regulated	0.102231822165418	0.0645350532751479	0.218422615413068	0.191158469798547	0.164132132886272	0.145959382561429	0.0532410362582355	0.148965797136763	0.163555094162495	0.243855255662709	0.844352158573105	2.70609940681609	2.13472607989667	1.82154577977224	2.86821985755863	2.52482008955028	2.29319499789276	1.03522906209746	2.28100416655169	3.15484578145001
ENSG00000162676.12_5	3.8109012831659	2.39846433169002e-30	4.9384138320373e-29	up-regulated	0.853563728170784	0.596553207853014	0.369771318995179	0.887998682036459	0.278360008745069	0.742619759307764	0.322975313659645	0.325646493663512	0.390084661909832	0.325235190485453	5.75624347317966	9.98268503884704	8.5812307805899	14.2529196016471	7.68475260218349	12.6981115682321	5.61328114912333	7.35494886909227	8.72809385246686	8.34228989813897
ENSG00000089693.10_5	-2.24072	2.44473599267067e-30	5.0286073132794e-29	down-regulated	96.311524148139	109.64339014094	131.424630960179	125.702370179704	161.043041545467	143.722877019455	157.346318707241	122.831269291089	123.431638540562	137.573475554023	25.3749086382683	43.718756812728	25.3097512348539	39.8266113981169	34.6010786175331	25.5355967492866	54.2323108163034	23.2857534554363	27.0176922215611	49.3416006040261
ENSG00000136603.14_6	2.78754841753093	2.49227196425345e-30	5.12121690719176e-29	up-regulated	10.6072475966519	15.0817545199411	12.8592360872889	9.73106778314544	8.80083569590026	9.37680217763503	4.44131406291929	7.00519610286055	18.852475956547	11.8772712041518	59.5467138009013	142.669033599088	67.3800743024115	129.662987013695	67.0096709927169	67.6194534820232	99.1189017987384	63.3495081056481	87.0815717934478	166.982357920173
ENSG00000278897.1_3	4.28568751109922	2.68409949944189e-30	5.50983728062674e-29	up-regulated	0.327456654000679	0.20805318489975	0.275116808452453	0.582959737773307	0.573521749549337	0	0	0.327087597697558	0.378561283330641	0.257592775475893	5.00864367826909	8.58266	6.84893124316294	11.7959500700316	5.34002293493618	5.98999448245721	5.99220691122409	5.1775621329627	7.28580066069927	5.91473474928896
ENSG00000236086.4_2	5.74787756775717	2.85404890626805e-30	5.85281015144546e-29	up-regulated	0.258034025411361	0.901696150586513	0.198724641219949	1.01061188128487	0	0	0	0.78754870056314	0.328134608566369	0	19.8197166993305	27.1824251845179	39.2420100450057	20.1394768631473	30.8579951278373	15.1963628408047	11.8045644477706	27.365117305805	31.5764375962749	18.9883554080226
ENSG00000172831.14_7	-1.99337	2.97260027764085e-30	6.08979739290765e-29	down-regulated	42.7670992968903	40.5723102372982	53.4690907486341	48.5752690812806	66.9455821031892	62.2702047878717	48.2259193064355	43.2448106197527	46.6783917005748	68.5094881688343	10.2279015385029	18.3101214473212	12.0884004702482	21.3465291124063	18.6393358350493	14.6550238189007	20.4334072153567	12.721015115004	14.4067223522686	18.4360831957062
ENSG00000162522.11_4	-3.71908	2.98712198950638e-30	6.11340307571266e-29	down-regulated	59.3171360834512	117.125417065218	84.5162034598592	89.1368	92.9162276819352	93.2827649700949	84.9553448372259	111.621187332646	96.4748998705261	121.583529397682	7.06498744928516	7.0981349485153	5.29879121921276	15.6421922009908	8.6683845570527	3.80287717934755	30.6710821184981	3.14417015582711	6.63228338996725	4.13201753895509
ENSG00000179862.7_4	-4.68833	3.0406117581812e-30	6.21663290659635e-29	down-regulated	39.9436671336787	36.2842530996013	64.6252533247275	30.0758095870377	26.7619039129882	74.3436800933731	86.7182005645033	36.5422597061297	40.754318383943	33.5325730399273	1.32131444662203	2.28904633132782	1.20744646292325	5.26724779497698	2.24421782747908	1.51963628408047	8.02710382448398	0.43784187689288	0.823733154685431	1.89883554080226
ENSG00000244642.2	8.5222478239569	3.10995718891216e-30	6.35204081550956e-29	up-regulated	0	0	0.185949485712953	0	0	0	0	0	0	0	35.3249372464258	14.7255168010866	36.7193093992554	18.8447962076592	18.3745334624849	23.6990896683978	17.6731193446622	15.3635587159734	17.9848405439653	12.4373727922548
ENSG00000146374.14_5	5.36790383499793	3.20435481860464e-30	6.5382951574011e-29	up-regulated	0.0545530882854764	0.0190634973938807	0	0.170929393033939	0.109480523605217	0.019471762593851	0.0183484843536721	0.0333004251841909	0.0346868135744961	0.107285050178032	2.34454394877428	2.7978130845133	1.59547595968273	8.3519402195923	1.92752822281464	1.80719303906685	3.8059420819905	2.02491931163391	2.53971926180667	1.5054314455019
ENSG00000108106.14_5	-3.03861	3.54949336045745e-30	7.23528726595647e-29	down-regulated	19.3346674467846	17.7077789664091	13.4675526058341	11.1247462653249	16.1315542331262	14.9834239223719	18.8470858970591	9.86351990977536	13.0692298312209	16.0360601182648	1.50184620661832	2.41049091160727	1.69534283647316	4.64037634376636	2.2319904884762	1.65952896570417	3.42539022668069	1.4344444484129	1.92763564244001	2.84384372527442
ENSG00000130193.8_4	-2.84659	3.56633672839673e-30	7.2524810142603e-29	down-regulated	17.7532510649911	26.4655990425854	21.4096172281826	17.5356978228085	29.4146030252288	22.9298257315109	26.2071764761245	12.2782864495177	15.9053926425121	28.106307675352	3.34044711358294	3.08757279040305	2.34527080689706	7.62293619247855	3.63253	2.18640695458036	4.99331131401906	3.21276395334578	3.43697117479402	3.6062234125813
ENSG00000263934.4_3	7.54281533784784	3.56851982667905e-30	7.2524810142603e-29	up-regulated	0.386866464422184	0.67594961789318	5.06506181398372	1.81823390830308	1.55277526612607	1.10468128386517	18.4118903106911	0.826531797901459	3.68975396757033	1.90204575726932	823.187271540816	978.636894961014	1126.16119007114	1099.78786451478	556.756249979158	595.223488152205	796.428124974048	594.086909471077	1073.4299678029	1254.05727381705
ENSG00000099814.16_5	-3.15452	3.56860206892812e-30	7.2524810142603e-29	down-regulated	47.9590820873466	65.0450166124129	75.5463945810698	70.5958437907464	144.204382783906	63.7074204135841	61.1422528875657	106.325037709993	86.7342907582758	125.13917500559	8.81286397258633	8.21291793194828	6.39779738420829	12.2706373864237	11.5175275621179	8.74214096767967	33.4970681796104	7.39734792148933	9.87657309029294	7.45104014180292
ENSG00000154240.17_8	2.49309116430728	3.59017599510281e-30	7.28905851436013e-29	up-regulated	0.701810735781451	0.837427897291133	1.27214966551816	1.28049220821009	1.79318120506883	0.879801235193796	1.05358140019185	1.4994	1.19177791937721	1.46098496822323	4.2574174273449	12.1005178975196	7.30903312124007	12.1781790912215	10.8865447024218	5.33447036718715	10.0234934376613	5.19185458908363	5.64658875161841	11.3997441468445
ENSG00000279122.1_6	5.7031326279598	3.61590158922656e-30	7.33398388007903e-29	up-regulated	0	0.0752970171963877	0	0.0843921316005214	0	0	0	0	0.13700600389544	0.169501830671714	1.97031522490024	3.88271504208295	2.31066447951183	2.26391667588183	3.22103375437983	5.02307398549308	3.45013086808147	2.51366591475155	2.00627703279294	6.73897489938907
ENSG00000279394.1_9	7.92713041404035	3.66301897122106e-30	7.42216488164712e-29	up-regulated	0	0	0	0	0	0	0	0	0	0.0941260165898235	1.2035487468915	10.7805472960489	2.09967460145504	2.6939463605231	1.62606490818451	3.08297892146414	1.91589125639037	1.90344975242148	4.61557854668135	10.5662636111192
ENSG00000162139.10_4	2.50059307262323	3.71939642553284e-30	7.52891526693758e-29	up-regulated	5.7977869822289	3.92430367389756	4.09336388682589	7.19591532553253	7.76568488751268	3.10496315934982	2.39616653061827	4.9553105870264	4.88744032892392	6.78406869431368	24.7891718530451	29.988585871824	28.4753891881251	35.1747017400525	28.1783610780759	44.1186880044244	26.2450233196523	35.7886559107533	34.3138388636941	47.459303832897
ENSG00000214856.11_3	-8.04963	3.76680758562086e-30	7.61732200647773e-29	down-regulated	50.7250529069411	52.1071700323847	45.264163896852	22.5838749811543	42.6746222917673	83.3631984621727	28.0947616004487	115.837826914975	79.9029205008845	130.678286365538	0.312610064127662	0	0	0.171044213366546	0	0	2.47632203206919	0	0	0
ENSG00000253218.1_4	6.14926472830609	3.89525428373581e-30	7.86926296527956e-29	up-regulated	0	0	0.203780258315564	0	0	0	0	0.0807584186096058	0	0.104072797207926	2.17756462477967	4.03438816468125	3.09541069751362	5.95725907512936	4.31495893443874	4.86967595925982	7.86816957125372	1.68367766750393	2.11172296015248	5.35464190664592
ENSG00000150867.14_8	2.1481900311157	3.95451197836051e-30	7.98106655117829e-29	up-regulated	10.5061691697896	7.63421946530649	6.81159259846272	12.5078361673851	12.4885736922345	9.61245526241095	5.45970004356898	7.24970506518394	7.75357788056031	14.5920212146345	26.0543896729416	76.6400148006556	36.2446767278196	84.2618866858486	53.7633235271299	42.8867192589102	44.5808415901389	36.564427245693	52.975323498088	68.4956762472005
ENSG00000200840.1	7.76064175043398	3.98994201204259e-30	8.0446071190382e-29	up-regulated	0	0	0	0	1.0143830944132	0	0	0	0	0	4.62195440607441	73.5650287089116	44.348267283069	49.3134854032204	48.0828913036989	46.5122320594723	52.0283419959682	53.6049400681937	36.9781768193678	83.6907328076961
ENSG00000108561.8_6	-2.11674	4.01556201769042e-30	8.08826246725312e-29	down-regulated	86.2650292174927	91.2399110119556	99.7390038057089	79.6041882884104	145.609588705644	86.104642874171	113.409392571377	71.2064096973918	75.3307	124.856246237327	21.0739347255979	32.4265224944308	24.3867987971994	36.6776662806294	25.1813734817781	21.0297703609937	40.0010431419871	21.0023466472749	26.0337306375172	26.6324899191752
ENSG00000177688.7_7	5.43138753841198	4.26140343393984e-30	8.5749701478213e-29	up-regulated	0.0664748423380301	0.371672592257489	0.0511955319563685	0.104141715986877	0.106724671683591	0.094908089653608	0.983763821389062	0.243466382946953	0.211335465694171	0.522922314387908	9.72564643952726	25.0624689275667	14.2570497629663	15.5650234163557	14.4539102949734	12.0709227612882	8.51507225062388	15.7915831312004	15.2084	25.9264801569127
ENSG00000005194.15_7	-2.06929	4.34034296252725e-30	8.7252022631317e-29	down-regulated	28.6966176318555	35.0840030346799	36.9986159689928	34.5004912577112	55.5688834138431	37.2761972384541	39.3468385939629	23.2747528948691	33.4304470360902	45.2425337854609	7.16314128023887	12.9634248892483	8.72778328111635	12.9576988408016	9.23343390074621	10.0036358399267	15.3588444792512	7.71432606331661	8.61230909879507	16.029247819755
ENSG00000135925.9_6	-3.44097	4.39078629154617e-30	8.81569696533194e-29	down-regulated	20.2930505813497	38.0580005958235	31.2751751449813	35.7453422410458	50.1063561663636	43.6164914763701	50.8653981249664	57.4353873151516	19.6821206460869	49.1561839412337	3.98010423084729	1.66876964993634	1.89593905222709	8.20115999342809	4.78241281900293	7.49930097726012	5.71955403448828	2.25893420390111	3.44914750158238	4.94087412295055
[truncated: 19,369 more rows]
